# Supplementary material for: Genetic correlation between circulating metabolites and chalazion: a two-sample Mendelian randomization study
Source: Front Mol Biosci. 2024 Mar 21;11:1368669. doi: 10.3389/fmolb.2024.1368669 (PMC10991826; doi:10.3389/fmolb.2024.1368669)
Supplement: Supplementary file 3 [file Table1.XLSX]

## Sheet: ST1
Table S1. Details of data sources included in this study
GWAS ID	Traits	Sample size	ncase	ncontrol	Population	Year	PubMed ID	Source
Exposure: Metabolites
met-c	123 Circulating metabolites	24925	-	-	European	2016	27005778	Kuttunen et al, 2016
met-d	249 Metabolic biomarkers	115078	-	-	European	2020	-	UK Biobank
Outcome
H7_CHALAZION	Chalazion	348073	3389	344684	European	2022	-	FinnGen_R9 database
Confounders
finn-b-H7_HORDEOLUM	Inflammation of the eyelid	203824	593	203231	European	2021	-	FinnGen Biobank
finn-b-H7_CONJUNCTIVITIS	Conjunctivitis	217172	13655	203517	European	2021	-	FinnGen Biobank
ukb-b-17243	anxiety/panic attacks	462933	6410	456523	European	2018	-	UK Biobank
ieu-a-1283	Alcohol consumption	112117	-	-	European	2017	28937693	GWAS summary
ieu-b-40	Body mass index	681275	-	-	European	2018	30124842	GWAS summary
ukb-b-223	Current tobacco smoking	462434	-	-	European	2018	-	UK Biobank
ukb-b-2592	Irritable bowel syndrome	462933	10939	451994	European	2018	-	UK Biobank

## Sheet: ST2
Table S2. MR results of confounders for Chalazion.
GWAS ID	Exposure	Outcome	Method	nSNP	Beta	Se	P value	OR (95%CI)
ieu-b-40	body mass index	Chalazion	Inverse variance weighted	475	-0.0305118	0.081666	0.70869	0.970 (0.826-1.138)
ieu-b-40	body mass index	Chalazion	MR Egger	475	-0.200465	0.216176	0.354232	0.818 (0.536-1.250)
ieu-b-40	body mass index	Chalazion	Weighted median	475	-0.0372875	0.148495	0.801734	0.963 (0.720-1.289)
ieu-b-40	body mass index	Chalazion	Weighted mode	475	0.0116197	0.231486	0.959987	1.012 (0.643-1.593)
ukb-b-223	Current tobacco smoking	Chalazion	Inverse variance weighted	33	-0.322712	0.622683	0.604276	0.724 (0.214-2.454)
ukb-b-223	Current tobacco smoking	Chalazion	MR Egger	33	-1.95888	2.41771	0.42399	0.141 (0.001-16.116)
ukb-b-223	Current tobacco smoking	Chalazion	Weighted median	33	-0.180237	0.843074	0.830714	0.835 (0.160-4.359)
ukb-b-223	Current tobacco smoking	Chalazion	Weighted mode	33	0.465481	1.65686	0.780564	1.593 (0.062-40.974)
ieu-a-1283	Alcohol consumption	Chalazion	Inverse variance weighted (multiplicative random effects)	4	0.288149	1.32737	0.828145	1.334 (0.099-17.990)
ieu-a-1283	Alcohol consumption	Chalazion	MR Egger	4	7.38884	8.88547	0.493128	1617.826 (0.000-59210240336.109)
ieu-a-1283	Alcohol consumption	Chalazion	Weighted median	4	0.270901	0.830745	0.744353	1.311 (0.257-6.680)
ieu-a-1283	Alcohol consumption	Chalazion	Weighted mode	4	0.332085	0.836274	0.717858	1.394 (0.271-7.179)
ukb-b-2592	Irritable bowel syndrome	Chalazion	Wald ratio	1	-12.9051	20.4862	0.528734	2.49E-06 (9.06E-24-6.81704E+11)
ukb-b-17243	anxiety/panic attacks	Chalazion	-	-	-	-	-	-
finn-b-H7_HORDEOLUM	Inflammation of the eyelid	Chalazion	-	-	-	-	-	-
finn-b-H7_CONJUNCTIVITIS	Conjunctivitis	Chalazion	Wald ratio	1	-0.0568349	0.330283	0.863375	0.945 (0.495-1.805)

## Sheet: ST3
Table S3. Information of 13275 SNPs in 249 circulating metabolites harmonise to chalazion.
SNP	Chromosome	Position	EA	OA	GWAS ID	Exposure	Exposure			Outcome	Outcome			R2	F statistics
							Beta	SE	P value		Beta	SE	P value
rs10008637	4	77414144	C	T	met-d-S_HDL_TG	Triglycerides in small HDL	0.0214273	0.00402419	1.5e-08	Chalazion	-0.0275147	0.024575	0.262876	0.000228234	28.3516
rs10085931	8	18245449	G	A	met-d-S_HDL_TG	Triglycerides in small HDL	0.0375426	0.00509886	1.7e-14	Chalazion	0.01113	0.0293215	0.704253	0.000433275	54.2129
rs10162642	15	58577163	A	G	met-d-S_HDL_TG	Triglycerides in small HDL	-0.0377604	0.00494656	1e-13	Chalazion	-0.0178125	0.0348105	0.608861	0.000473278	58.2729
rs10455872	6	161010118	G	A	met-d-S_HDL_TG	Triglycerides in small HDL	-0.103954	0.00742272	1.1e-45	Chalazion	-0.0227588	0.0585668	0.697577	0.00157235	196.136
rs10838681	11	47275064	A	G	met-d-S_HDL_TG	Triglycerides in small HDL	-0.025572	0.00451756	5e-09	Chalazion	-0.0104289	0.0256177	0.683937	0.000255827	32.0421
rs11231694	11	63862882	C	G	met-d-S_HDL_TG	Triglycerides in small HDL	0.0567823	0.00879304	1.7e-10	Chalazion	0.0462339	0.0460807	0.315705	0.000339734	41.7011
rs113414093	2	219859171	A	G	met-d-S_HDL_TG	Triglycerides in small HDL	0.0701512	0.0106127	4.7e-11	Chalazion	-0.00500565	0.0440821	0.909592	0.000443195	43.6937
rs11429307	5	55857025	G	GT	met-d-S_HDL_TG	Triglycerides in small HDL	-0.0601459	0.00510753	2.3e-32	Chalazion	-0.0258966	0.0357694	0.469074	0.00112027	138.672
rs11644601	16	15172118	C	T	met-d-S_HDL_TG	Triglycerides in small HDL	-0.024219	0.00440042	2.9e-09	Chalazion	0.0210225	0.0270822	0.437603	0.00024479	30.2917
rs116843064	19	8429323	A	G	met-d-S_HDL_TG	Triglycerides in small HDL	-0.252506	0.0143686	3.8e-70	Chalazion	-0.12591	0.0754096	0.0949817	0.00248124	308.826
rs117733303	6	160922870	G	A	met-d-S_HDL_TG	Triglycerides in small HDL	-0.181773	0.0148544	3.8e-34	Chalazion	0.00826206	0.118351	0.944345	0.00119992	149.744
rs11976955	7	130433594	G	C	met-d-S_HDL_TG	Triglycerides in small HDL	0.0307596	0.00432461	5.6e-13	Chalazion	0.0337834	0.0264421	0.201377	0.00040776	50.5903
rs12208357	6	160543148	T	C	met-d-S_HDL_TG	Triglycerides in small HDL	0.0497773	0.00787448	3e-11	Chalazion	0.0153658	0.0528358	0.771188	0.000322598	39.9594
rs12212146	6	161125454	C	T	met-d-S_HDL_TG	Triglycerides in small HDL	0.0699262	0.00784084	5e-20	Chalazion	-0.0224433	0.0514972	0.66297	0.000672627	79.5343
rs12313762	12	57692470	T	C	met-d-S_HDL_TG	Triglycerides in small HDL	-0.0319868	0.00468627	8.1e-12	Chalazion	0.0318868	0.0288743	0.269451	0.00037182	46.5894
rs1260326	2	27730940	C	T	met-d-S_HDL_TG	Triglycerides in small HDL	-0.106829	0.00409041	5.9e-156	Chalazion	0.0668187	0.025793	0.00958142	0.00545943	682.095
rs13108218	4	3443931	G	A	met-d-S_HDL_TG	Triglycerides in small HDL	-0.0349371	0.00414735	3.4e-18	Chalazion	0.0154573	0.0262742	0.556326	0.000577816	70.9631
rs13389219	2	165528876	T	C	met-d-S_HDL_TG	Triglycerides in small HDL	-0.0493221	0.00409951	2.2e-34	Chalazion	-0.032019	0.0256899	0.21263	0.00116014	144.75
rs141469619	11	116714293	G	A	met-d-S_HDL_TG	Triglycerides in small HDL	0.270693	0.0211566	3.8e-41	Chalazion	-0.0864121	0.187161	0.644297	0.00147109	163.705
rs1471251	4	87976359	T	A	met-d-S_HDL_TG	Triglycerides in small HDL	0.0336248	0.0041114	5.3e-18	Chalazion	-0.0105467	0.0250944	0.674281	0.000541383	66.8867
rs150844304	15	43726625	C	A	met-d-S_HDL_TG	Triglycerides in small HDL	0.161014	0.012676	8.1e-39	Chalazion	-0.0185597	0.177353	0.916655	0.00129714	161.348
rs1736070	8	11665805	T	C	met-d-S_HDL_TG	Triglycerides in small HDL	-0.0349388	0.00429858	6.8e-15	Chalazion	0.00909651	0.0262336	0.728779	0.000542743	66.0642
rs174554	11	61579463	G	A	met-d-S_HDL_TG	Triglycerides in small HDL	0.0693874	0.00421218	9.7e-64	Chalazion	-0.0899757	0.0248468	0.000293218	0.00216603	271.361
rs2035816	4	100508556	G	A	met-d-S_HDL_TG	Triglycerides in small HDL	-0.0379853	0.00722635	4.9e-08	Chalazion	-0.0940176	0.0724911	0.194647	0.000222762	27.6308
rs2068888	10	94839642	A	G	met-d-S_HDL_TG	Triglycerides in small HDL	-0.0290912	0.004026	9.9e-14	Chalazion	0.0149871	0.0244562	0.54	0.000418932	52.2126
rs2070971	7	44197583	T	G	met-d-S_HDL_TG	Triglycerides in small HDL	0.0353539	0.0058413	4.8e-09	Chalazion	-0.0124127	0.0312978	0.691662	0.000295657	36.6316
rs2186037	6	127455029	G	A	met-d-S_HDL_TG	Triglycerides in small HDL	0.030801	0.00401788	1.1e-15	Chalazion	-0.00303661	0.0245014	0.901366	0.000473681	58.7673
rs2267373	22	38600542	T	C	met-d-S_HDL_TG	Triglycerides in small HDL	0.0222479	0.00407746	2.4e-08	Chalazion	0.00230724	0.0249404	0.926293	0.000241037	29.7714
rs2604551	4	15091201	G	T	met-d-S_HDL_TG	Triglycerides in small HDL	0.0211117	0.00419313	3.8e-08	Chalazion	0.00045995	0.027564	0.986687	0.000205269	25.3495
rs261290	15	58678720	C	T	met-d-S_HDL_TG	Triglycerides in small HDL	-0.0801488	0.00422374	3.9e-83	Chalazion	-0.000186038	0.0251879	0.994107	0.00290467	360.081
rs28383314	6	32587213	C	T	met-d-S_HDL_TG	Triglycerides in small HDL	0.0420762	0.00413088	2.5e-25	Chalazion	0.0565436	0.0264259	0.0323787	0.000831678	103.75
rs28752924	6	31303922	C	T	met-d-S_HDL_TG	Triglycerides in small HDL	0.0305599	0.00415411	2.5e-13	Chalazion	0.0317718	0.0245235	0.195126	0.000461411	54.1188
rs2925979	16	81534790	C	T	met-d-S_HDL_TG	Triglycerides in small HDL	-0.0370119	0.00436486	3.6e-18	Chalazion	-0.0587726	0.0261687	0.0247098	0.000576519	71.9022
rs2943654	2	227112754	T	C	met-d-S_HDL_TG	Triglycerides in small HDL	0.0416203	0.0041737	7.4e-24	Chalazion	0.030447	0.0254606	0.231757	0.000793153	99.4416
rs328	8	19819724	G	C	met-d-S_HDL_TG	Triglycerides in small HDL	-0.188492	0.0066405	1.3e-182	Chalazion	-0.00457936	0.0428937	0.914979	0.00641288	805.72
rs34682685	16	72096227	A	G	met-d-S_HDL_TG	Triglycerides in small HDL	0.0381462	0.00660997	1.1e-09	Chalazion	0.010568	0.0526513	0.840921	0.00026991	33.3046
rs3812316	7	73020337	G	C	met-d-S_HDL_TG	Triglycerides in small HDL	-0.12867	0.00596601	4.4e-103	Chalazion	-0.0581293	0.036662	0.112842	0.00372691	465.143
rs4491981	4	171563776	A	C	met-d-S_HDL_TG	Triglycerides in small HDL	-0.0244631	0.00471321	3.9e-08	Chalazion	0.0135439	0.0325575	0.677412	0.000219068	26.9395
rs4665710	2	21221035	C	A	met-d-S_HDL_TG	Triglycerides in small HDL	0.0850397	0.00492372	1.3e-67	Chalazion	2.61e-06	0.0276254	0.999925	0.00237767	298.302
rs4704834	5	156443066	G	A	met-d-S_HDL_TG	Triglycerides in small HDL	0.0247841	0.00418046	8.2e-10	Chalazion	0.022979	0.0261693	0.379895	0.000281638	35.1478
rs473224	15	58737341	G	T	met-d-S_HDL_TG	Triglycerides in small HDL	-0.0737174	0.00574646	3.2e-38	Chalazion	0.0201365	0.034881	0.563741	0.00135573	164.566
rs4930724	12	124423817	C	T	met-d-S_HDL_TG	Triglycerides in small HDL	-0.0258986	0.00424977	4.4e-11	Chalazion	-0.0166671	0.026684	0.532228	0.000297357	37.1383
rs56017239	17	40989002	G	A	met-d-S_HDL_TG	Triglycerides in small HDL	0.0596198	0.0108551	1.6e-08	Chalazion	0.0612311	0.0825222	0.45809	0.000249225	30.1657
rs6129620	20	39144286	A	T	met-d-S_HDL_TG	Triglycerides in small HDL	-0.025444	0.00431531	1.2e-09	Chalazion	-0.0152611	0.0268184	0.569322	0.000289177	34.7654
rs61884005	11	14402930	G	C	met-d-S_HDL_TG	Triglycerides in small HDL	-0.0327848	0.00617459	1.9e-08	Chalazion	-0.0110047	0.02908	0.705112	0.000229959	28.1922
rs62117489	19	8442202	A	C	met-d-S_HDL_TG	Triglycerides in small HDL	-0.0511347	0.00869588	1.6e-09	Chalazion	0.0302692	0.0673787	0.653258	0.000278635	34.5784
rs632057	6	139834012	G	T	met-d-S_HDL_TG	Triglycerides in small HDL	-0.0368679	0.00414229	8.6e-19	Chalazion	-0.012893	0.024725	0.602049	0.000635235	79.2165
rs6689335	1	219628682	C	T	met-d-S_HDL_TG	Triglycerides in small HDL	0.0220792	0.00406216	1.7e-08	Chalazion	-0.0180293	0.0248259	0.467697	0.000237206	29.5429
rs684773	3	135956305	C	A	met-d-S_HDL_TG	Triglycerides in small HDL	0.0345224	0.00474203	9.7e-14	Chalazion	-0.0409665	0.0342213	0.231266	0.000425889	52.9997
rs6938550	6	20462138	A	G	met-d-S_HDL_TG	Triglycerides in small HDL	-0.0383129	0.00714864	2.2e-08	Chalazion	-0.0067384	0.0367034	0.854334	0.000230402	28.7239
rs72555385	7	73123473	G	A	met-d-S_HDL_TG	Triglycerides in small HDL	0.0729621	0.00929922	4.3e-15	Chalazion	0.0258293	0.0831209	0.755995	0.000499113	61.5604
rs72836561	17	41926126	T	C	met-d-S_HDL_TG	Triglycerides in small HDL	0.112257	0.0114778	8e-24	Chalazion	-0.0358211	0.0694235	0.605868	0.000768494	95.6554
rs740746	10	115792787	A	G	met-d-S_HDL_TG	Triglycerides in small HDL	-0.0244445	0.0045469	8.2e-09	Chalazion	-0.015112	0.0281084	0.590829	0.000233636	28.9022
rs74434374	6	31850308	A	C	met-d-S_HDL_TG	Triglycerides in small HDL	0.0616941	0.00968288	1.9e-11	Chalazion	-0.106906	0.0674094	0.112758	0.000325858	40.5955
rs75911530	16	57049137	A	G	met-d-S_HDL_TG	Triglycerides in small HDL	0.0713161	0.0118161	2.2e-09	Chalazion	0.107243	0.1247	0.389785	0.000323515	36.4273
rs7679	20	44576502	C	T	met-d-S_HDL_TG	Triglycerides in small HDL	0.121081	0.00515566	1.8e-128	Chalazion	-0.0157859	0.0344349	0.646645	0.00444678	551.548
rs76895963	12	4384844	G	T	met-d-S_HDL_TG	Triglycerides in small HDL	-0.103386	0.015587	2.3e-11	Chalazion	0.0882179	0.0731194	0.227629	0.000430399	43.9945
rs79598313	1	27284913	T	C	met-d-S_HDL_TG	Triglycerides in small HDL	0.0944081	0.0132972	5.4e-12	Chalazion	-0.0113156	0.0663997	0.864683	0.000403998	50.4078
rs8107974	19	19388500	T	A	met-d-S_HDL_TG	Triglycerides in small HDL	-0.0752905	0.00759285	6.4e-23	Chalazion	-0.0598356	0.0500328	0.231725	0.000791871	98.3265
rs8126001	20	62711459	T	C	met-d-S_HDL_TG	Triglycerides in small HDL	-0.0254542	0.00401314	2.3e-10	Chalazion	0.0180647	0.0246987	0.464532	0.000323786	40.23
rs863750	12	124505444	T	C	met-d-S_HDL_TG	Triglycerides in small HDL	0.0314429	0.00410527	6.7e-15	Chalazion	0.0187631	0.0248396	0.450026	0.000471798	58.6627
rs964184	11	116648917	C	G	met-d-S_HDL_TG	Triglycerides in small HDL	-0.225875	0.00590223	1e-200	Chalazion	-0.0113333	0.0347475	0.744303	0.0117471	1464.55
rs9844972	3	150097635	C	G	met-d-S_HDL_TG	Triglycerides in small HDL	0.0446272	0.00794961	7.3e-10	Chalazion	-0.122481	0.0540016	0.0233233	0.000261923	31.5143
rs9889584	17	17434141	A	G	met-d-S_HDL_TG	Triglycerides in small HDL	0.0533476	0.00830318	1.7e-10	Chalazion	-0.0176271	0.0457033	0.699731	0.000332042	41.2801
rs998584	6	43757896	A	C	met-d-S_HDL_TG	Triglycerides in small HDL	0.0348463	0.00400915	5.4e-19	Chalazion	0.000341957	0.0246143	0.988916	0.000606374	75.5455
rs10008637	4	77414144	C	T	met-d-S_LDL_FC_pct	Free cholesterol to total lipids ratio in small LDL	-0.0215061	0.0040218	4.5e-08	Chalazion	-0.0275147	0.024575	0.262876	0.000229916	28.5945
rs10162642	15	58577163	A	G	met-d-S_LDL_FC_pct	Free cholesterol to total lipids ratio in small LDL	0.042981	0.00494061	1.4e-17	Chalazion	-0.0178125	0.0348105	0.608861	0.000613192	75.6819
rs10401969	19	19407718	C	T	met-d-S_LDL_FC_pct	Free cholesterol to total lipids ratio in small LDL	0.0542161	0.00754383	1.7e-12	Chalazion	-0.0674225	0.0503566	0.180602	0.000412851	51.6503
rs10455872	6	161010118	G	A	met-d-S_LDL_FC_pct	Free cholesterol to total lipids ratio in small LDL	0.188944	0.00741336	3.2e-149	Chalazion	-0.0227588	0.0585668	0.697577	0.00519437	649.585
rs10750766	11	65473798	A	C	met-d-S_LDL_FC_pct	Free cholesterol to total lipids ratio in small LDL	-0.0300611	0.00440881	6.3e-13	Chalazion	-0.00882478	0.0278915	0.751701	0.000372291	46.4908
rs111278137	19	45215081	A	G	met-d-S_LDL_FC_pct	Free cholesterol to total lipids ratio in small LDL	-0.0887717	0.0142075	2.7e-11	Chalazion	0.0120575	0.121665	0.921056	0.000333307	39.0404
rs1128249	2	165528624	T	G	met-d-S_LDL_FC_pct	Free cholesterol to total lipids ratio in small LDL	0.0413456	0.00409983	1.6e-25	Chalazion	-0.0327198	0.0256936	0.202854	0.00081485	101.701
rs11429307	5	55857025	G	GT	met-d-S_LDL_FC_pct	Free cholesterol to total lipids ratio in small LDL	0.0450516	0.00510458	2.1e-18	Chalazion	-0.0258966	0.0357694	0.469074	0.000628539	77.8934
rs116009877	6	25715657	A	G	met-d-S_LDL_FC_pct	Free cholesterol to total lipids ratio in small LDL	-0.0509751	0.00791843	6.7e-13	Chalazion	0.0370022	0.0662483	0.576477	0.000343533	41.4417
rs11644601	16	15172118	C	T	met-d-S_LDL_FC_pct	Free cholesterol to total lipids ratio in small LDL	0.0283132	0.00440065	6.2e-12	Chalazion	0.0210225	0.0270822	0.437603	0.000334549	41.3947
rs116843064	19	8429323	A	G	met-d-S_LDL_FC_pct	Free cholesterol to total lipids ratio in small LDL	0.239365	0.0143154	1.1e-63	Chalazion	-0.12591	0.0754096	0.0949817	0.0022297	279.585
rs117733303	6	160922870	G	A	met-d-S_LDL_FC_pct	Free cholesterol to total lipids ratio in small LDL	0.283229	0.0148357	3.8e-84	Chalazion	0.00826206	0.118351	0.944345	0.00291318	364.468
rs12212146	6	161125454	C	T	met-d-S_LDL_FC_pct	Free cholesterol to total lipids ratio in small LDL	-0.0694801	0.00783095	8.9e-21	Chalazion	-0.0224433	0.0514972	0.66297	0.000664072	78.7212
rs12448528	16	56985555	G	A	met-d-S_LDL_FC_pct	Free cholesterol to total lipids ratio in small LDL	0.0322585	0.00485284	2e-11	Chalazion	0.00654296	0.0305009	0.830144	0.000356396	44.1872
rs1260326	2	27730940	C	T	met-d-S_LDL_FC_pct	Free cholesterol to total lipids ratio in small LDL	0.0839471	0.00408954	2.6e-99	Chalazion	0.0668187	0.025793	0.00958142	0.00337117	421.369
rs12740374	1	109817590	T	G	met-d-S_LDL_FC_pct	Free cholesterol to total lipids ratio in small LDL	-0.0466685	0.00481514	1.2e-22	Chalazion	-0.0479875	0.0298188	0.10755	0.00075005	93.9355
rs139974673	15	44027885	C	T	met-d-S_LDL_FC_pct	Free cholesterol to total lipids ratio in small LDL	-0.163199	0.0126196	8.2e-40	Chalazion	0.00260524	0.173617	0.988028	0.00134481	167.241
rs144018203	11	116916060	C	G	met-d-S_LDL_FC_pct	Free cholesterol to total lipids ratio in small LDL	-0.286898	0.0202586	2.3e-51	Chalazion	-0.0946304	0.18682	0.612484	0.00173519	200.556
rs147711004	19	45337918	A	G	met-d-S_LDL_FC_pct	Free cholesterol to total lipids ratio in small LDL	0.127108	0.0109496	1.2e-31	Chalazion	0.00309106	0.0609577	0.959558	0.00112244	134.756
rs174580	11	61606642	G	A	met-d-S_LDL_FC_pct	Free cholesterol to total lipids ratio in small LDL	-0.0803185	0.00418281	3.4e-85	Chalazion	-0.08946	0.0247995	0.000309364	0.0029428	368.718
rs17780834	10	104091096	T	A	met-d-S_LDL_FC_pct	Free cholesterol to total lipids ratio in small LDL	0.0473014	0.0080109	4.1e-10	Chalazion	-0.0600792	0.0655194	0.35916	0.000280653	34.8647
rs1801689	17	64210580	C	A	met-d-S_LDL_FC_pct	Free cholesterol to total lipids ratio in small LDL	0.0884104	0.0116439	8.5e-16	Chalazion	-0.213483	0.123997	0.0851275	0.000462713	57.6514
rs1936800	6	127436064	T	C	met-d-S_LDL_FC_pct	Free cholesterol to total lipids ratio in small LDL	-0.0220105	0.00401419	8.5e-09	Chalazion	-0.0124166	0.0245265	0.612678	0.000241565	30.0652
rs2035403	4	88018991	G	A	met-d-S_LDL_FC_pct	Free cholesterol to total lipids ratio in small LDL	-0.0336243	0.00408768	6.4e-18	Chalazion	0.00536136	0.0251556	0.831227	0.000541921	67.6632
rs2035816	4	100508556	G	A	met-d-S_LDL_FC_pct	Free cholesterol to total lipids ratio in small LDL	0.0406008	0.00722205	5.7e-09	Chalazion	-0.0940176	0.0724911	0.194647	0.000254495	31.6044
rs2084152	15	102065008	C	T	met-d-S_LDL_FC_pct	Free cholesterol to total lipids ratio in small LDL	-0.0299699	0.00484813	1.7e-09	Chalazion	-0.0161967	0.0278205	0.560441	0.000310369	38.214
rs2292643	17	76395421	A	G	met-d-S_LDL_FC_pct	Free cholesterol to total lipids ratio in small LDL	0.0232964	0.00409994	1.6e-08	Chalazion	0.0709045	0.0270097	0.00866104	0.000259687	32.2866
rs2302263	11	64021821	T	C	met-d-S_LDL_FC_pct	Free cholesterol to total lipids ratio in small LDL	-0.041803	0.00707884	6.6e-09	Chalazion	0.0936527	0.0364883	0.0102688	0.000280833	34.8731
rs261290	15	58678720	C	T	met-d-S_LDL_FC_pct	Free cholesterol to total lipids ratio in small LDL	0.100445	0.00421866	9.1e-132	Chalazion	-0.000186038	0.0251879	0.994107	0.00456205	566.901
rs2618566	20	17844684	T	G	met-d-S_LDL_FC_pct	Free cholesterol to total lipids ratio in small LDL	-0.0229863	0.00423116	2.3e-08	Chalazion	-0.0128563	0.026382	0.626036	0.000237035	29.5134
rs2678379	2	21226560	G	A	met-d-S_LDL_FC_pct	Free cholesterol to total lipids ratio in small LDL	-0.0856348	0.00493242	1.3e-70	Chalazion	-0.000854317	0.027616	0.975321	0.00240045	301.426
rs28807203	19	45173951	C	A	met-d-S_LDL_FC_pct	Free cholesterol to total lipids ratio in small LDL	-0.119152	0.0092699	1.9e-38	Chalazion	0.0145221	0.0501097	0.771964	0.0013285	165.216
rs2925979	16	81534790	C	T	met-d-S_LDL_FC_pct	Free cholesterol to total lipids ratio in small LDL	0.0271393	0.00436509	2.4e-10	Chalazion	-0.0587726	0.0261687	0.0247098	0.000309976	38.6555
rs2943650	2	227105921	T	C	met-d-S_LDL_FC_pct	Free cholesterol to total lipids ratio in small LDL	-0.0380458	0.00417405	5.3e-20	Chalazion	0.028744	0.0254648	0.258994	0.00066308	83.0803
rs3127580	6	160710851	T	C	met-d-S_LDL_FC_pct	Free cholesterol to total lipids ratio in small LDL	0.0373447	0.00549941	7.8e-12	Chalazion	-0.0147048	0.0370698	0.691605	0.000367639	46.1133
rs3215882	9	92214291	AG	A	met-d-S_LDL_FC_pct	Free cholesterol to total lipids ratio in small LDL	-0.0224782	0.00403911	2.7e-08	Chalazion	0.00335262	0.024463	0.890992	0.000252511	30.9707
rs328	8	19819724	G	C	met-d-S_LDL_FC_pct	Free cholesterol to total lipids ratio in small LDL	0.192295	0.00663827	2.8e-193	Chalazion	-0.00457936	0.0428937	0.914979	0.00667426	839.124
rs34417180	16	72219756	A	C	met-d-S_LDL_FC_pct	Free cholesterol to total lipids ratio in small LDL	0.0300803	0.00536177	7.2e-09	Chalazion	-0.00683736	0.0328115	0.83493	0.00025156	31.4737
rs35678857	13	95222890	A	C	met-d-S_LDL_FC_pct	Free cholesterol to total lipids ratio in small LDL	-0.0280148	0.00419698	1.4e-11	Chalazion	-0.0292708	0.0250726	0.243032	0.000357955	44.5555
rs3812316	7	73020337	G	C	met-d-S_LDL_FC_pct	Free cholesterol to total lipids ratio in small LDL	0.113121	0.00596225	7.7e-83	Chalazion	-0.0581293	0.036662	0.112842	0.00288058	359.97
rs393155	8	9033093	A	G	met-d-S_LDL_FC_pct	Free cholesterol to total lipids ratio in small LDL	0.0336067	0.0040177	8.4e-17	Chalazion	0.0311701	0.0248496	0.209714	0.000564599	69.9676
rs4646246	8	18248661	G	A	met-d-S_LDL_FC_pct	Free cholesterol to total lipids ratio in small LDL	-0.0343385	0.00517206	8.9e-13	Chalazion	0.0133094	0.0295172	0.652059	0.000351981	44.0794
rs4704834	5	156443066	G	A	met-d-S_LDL_FC_pct	Free cholesterol to total lipids ratio in small LDL	-0.0266656	0.00417804	1.3e-11	Chalazion	0.022979	0.0261693	0.379895	0.000326023	40.734
rs4722551	7	25991826	C	T	met-d-S_LDL_FC_pct	Free cholesterol to total lipids ratio in small LDL	0.0506837	0.00548124	7.4e-23	Chalazion	0.0196304	0.0299921	0.512778	0.000683805	85.5025
rs473224	15	58737341	G	T	met-d-S_LDL_FC_pct	Free cholesterol to total lipids ratio in small LDL	0.10275	0.00573954	1.1e-74	Chalazion	0.0201365	0.034881	0.563741	0.00263388	320.486
rs62117489	19	8442202	A	C	met-d-S_LDL_FC_pct	Free cholesterol to total lipids ratio in small LDL	0.053696	0.00866367	1.3e-09	Chalazion	0.0302692	0.0673787	0.653258	0.000307247	38.4132
rs62396280	6	31329478	A	G	met-d-S_LDL_FC_pct	Free cholesterol to total lipids ratio in small LDL	-0.0514228	0.00836111	1.9e-10	Chalazion	-0.0846489	0.0486742	0.0820182	0.000303014	37.8254
rs632057	6	139834012	G	T	met-d-S_LDL_FC_pct	Free cholesterol to total lipids ratio in small LDL	0.0306549	0.00413706	1.8e-13	Chalazion	-0.012893	0.024725	0.602049	0.000439175	54.9055
rs684773	3	135956305	C	A	met-d-S_LDL_FC_pct	Free cholesterol to total lipids ratio in small LDL	-0.0395204	0.00473845	8e-19	Chalazion	-0.0409665	0.0342213	0.231266	0.000558132	69.5617
rs6905288	6	43758873	A	G	met-d-S_LDL_FC_pct	Free cholesterol to total lipids ratio in small LDL	-0.0224268	0.00402804	3.7e-09	Chalazion	-0.0143986	0.0248095	0.561668	0.000246754	30.999
rs7005453	8	126629700	A	G	met-d-S_LDL_FC_pct	Free cholesterol to total lipids ratio in small LDL	-0.0351147	0.00491088	1.1e-12	Chalazion	-0.0377613	0.0303997	0.214177	0.000410896	51.1281
rs7157785	14	64235556	T	G	met-d-S_LDL_FC_pct	Free cholesterol to total lipids ratio in small LDL	-0.0303272	0.00547108	1.1e-08	Chalazion	0.000223784	0.0361064	0.995055	0.000247128	30.7269
rs72555385	7	73123473	G	A	met-d-S_LDL_FC_pct	Free cholesterol to total lipids ratio in small LDL	-0.0580089	0.00929337	6.9e-11	Chalazion	0.0258293	0.0831209	0.755995	0.000315496	38.9621
rs72836561	17	41926126	T	C	met-d-S_LDL_FC_pct	Free cholesterol to total lipids ratio in small LDL	-0.118249	0.0114704	3.8e-26	Chalazion	-0.0358211	0.0694235	0.605868	0.000852724	106.277
rs74747585	19	45039971	C	T	met-d-S_LDL_FC_pct	Free cholesterol to total lipids ratio in small LDL	-0.0821542	0.0130926	4.5e-12	Chalazion	-0.0948465	0.166253	0.568342	0.000331247	39.3738
rs74796695	19	44805948	G	T	met-d-S_LDL_FC_pct	Free cholesterol to total lipids ratio in small LDL	-0.0927403	0.0173486	1.1e-08	Chalazion	0.0578158	0.107858	0.591935	0.000227914	28.5764
rs77960347	18	47109955	G	A	met-d-S_LDL_FC_pct	Free cholesterol to total lipids ratio in small LDL	-0.113248	0.0175051	9.3e-12	Chalazion	0.207257	0.141731	0.143652	0.000335088	41.8535
rs78058190	2	219699999	A	G	met-d-S_LDL_FC_pct	Free cholesterol to total lipids ratio in small LDL	-0.0744084	0.0103603	4.7e-14	Chalazion	0.00437198	0.0448068	0.92227	0.000526974	51.5821
rs870526	2	20369562	T	C	met-d-S_LDL_FC_pct	Free cholesterol to total lipids ratio in small LDL	0.0207059	0.00400774	2.6e-08	Chalazion	0.0104323	0.0251168	0.677887	0.000213974	26.6925
rs883863	11	116389017	A	G	met-d-S_LDL_FC_pct	Free cholesterol to total lipids ratio in small LDL	-0.0252872	0.00436871	1.2e-08	Chalazion	0.00939953	0.0266828	0.724636	0.000272587	33.5039
rs888190	12	109885374	A	G	met-d-S_LDL_FC_pct	Free cholesterol to total lipids ratio in small LDL	-0.0280423	0.00464776	2.2e-09	Chalazion	0.00843441	0.02951	0.77502	0.000294327	36.4032
rs9271573	6	32590501	C	A	met-d-S_LDL_FC_pct	Free cholesterol to total lipids ratio in small LDL	-0.0343233	0.00407003	6.4e-18	Chalazion	0.0111583	0.0247772	0.652462	0.00056838	71.1185
rs964184	11	116648917	C	G	met-d-S_LDL_FC_pct	Free cholesterol to total lipids ratio in small LDL	0.216858	0.0058985	1e-200	Chalazion	-0.0113333	0.0347475	0.744303	0.0108279	1351.66
rs10020067	4	88181491	A	C	met-d-XL_VLDL_C_pct	Cholesterol to total lipids ratio in very large VLDL	-0.0224026	0.00407401	5.5e-09	Chalazion	0.0217643	0.0265239	0.411901	0.000236838	30.238
rs10455872	6	161010118	G	A	met-d-XL_VLDL_C_pct	Cholesterol to total lipids ratio in very large VLDL	0.225069	0.00733679	1e-200	Chalazion	-0.0227588	0.0585668	0.697577	0.00735328	941.064
rs10773049	12	124506631	C	T	met-d-XL_VLDL_C_pct	Cholesterol to total lipids ratio in very large VLDL	0.0222251	0.00405573	2.5e-08	Chalazion	-0.0189252	0.0248382	0.446096	0.000235623	30.0296
rs1077834	15	58723479	C	T	met-d-XL_VLDL_C_pct	Cholesterol to total lipids ratio in very large VLDL	0.0588898	0.0047987	2e-36	Chalazion	-0.0218821	0.0279487	0.433664	0.00118349	150.603
rs11075253	16	15148646	A	C	met-d-XL_VLDL_C_pct	Cholesterol to total lipids ratio in very large VLDL	0.0273906	0.00434658	2.4e-11	Chalazion	0.0257265	0.0271561	0.343458	0.000312437	39.7107
rs111351217	17	41163974	A	G	met-d-XL_VLDL_C_pct	Cholesterol to total lipids ratio in very large VLDL	-0.0526522	0.00903095	5.3e-09	Chalazion	-0.0210495	0.0732121	0.773719	0.000274737	33.9912
rs11591147	1	55505647	T	G	met-d-XL_VLDL_C_pct	Cholesterol to total lipids ratio in very large VLDL	-0.210941	0.0151127	4.1e-44	Chalazion	0.0336847	0.0651534	0.605151	0.00152169	194.822
rs11688682	2	121347612	C	G	met-d-XL_VLDL_C_pct	Cholesterol to total lipids ratio in very large VLDL	0.0279141	0.00460151	7.9e-10	Chalazion	0.0128423	0.0286073	0.653492	0.000308186	36.7999
rs117733303	6	160922870	G	A	met-d-XL_VLDL_C_pct	Cholesterol to total lipids ratio in very large VLDL	0.304144	0.0147354	2.1e-95	Chalazion	0.00826206	0.118351	0.944345	0.0033276	426.025
rs12179053	6	160711566	T	C	met-d-XL_VLDL_C_pct	Cholesterol to total lipids ratio in very large VLDL	-0.0252384	0.00454983	1.8e-08	Chalazion	-0.00722201	0.0273423	0.791677	0.000240663	30.7704
rs12419462	11	27623309	A	G	met-d-XL_VLDL_C_pct	Cholesterol to total lipids ratio in very large VLDL	-0.0265495	0.00471553	1.7e-08	Chalazion	-0.0329744	0.0296774	0.266527	0.000248684	31.6994
rs1260326	2	27730940	C	T	met-d-XL_VLDL_C_pct	Cholesterol to total lipids ratio in very large VLDL	0.0773629	0.0040432	3.8e-84	Chalazion	0.0668187	0.025793	0.00958142	0.00286353	366.113
rs13389219	2	165528876	T	C	met-d-XL_VLDL_C_pct	Cholesterol to total lipids ratio in very large VLDL	0.0380189	0.00405326	9.6e-22	Chalazion	-0.032019	0.0256899	0.21263	0.000689093	87.9813
rs144018203	11	116916060	C	G	met-d-XL_VLDL_C_pct	Cholesterol to total lipids ratio in very large VLDL	-0.198879	0.0199954	1.5e-24	Chalazion	-0.0946304	0.18682	0.612484	0.000837452	98.9276
rs146534110	6	160578069	T	G	met-d-XL_VLDL_C_pct	Cholesterol to total lipids ratio in very large VLDL	0.123263	0.0171822	4.9e-13	Chalazion	-0.120717	0.173203	0.485822	0.000402594	51.4645
rs147711004	19	45337918	A	G	met-d-XL_VLDL_C_pct	Cholesterol to total lipids ratio in very large VLDL	0.0942761	0.0108529	4.2e-19	Chalazion	0.00309106	0.0609577	0.959558	0.00061759	75.4591
rs150844304	15	43726625	C	A	met-d-XL_VLDL_C_pct	Cholesterol to total lipids ratio in very large VLDL	-0.116534	0.0125141	7.5e-21	Chalazion	-0.0185597	0.177353	0.916655	0.000680417	86.7174
rs150960004	6	160877300	T	C	met-d-XL_VLDL_C_pct	Cholesterol to total lipids ratio in very large VLDL	-0.0748207	0.0135862	2.7e-08	Chalazion	-0.0286191	0.0708144	0.686107	0.000241894	30.3283
rs151235402	20	569164	T	C	met-d-XL_VLDL_C_pct	Cholesterol to total lipids ratio in very large VLDL	-0.0924059	0.016404	1.2e-08	Chalazion	-0.0219699	0.097465	0.821658	0.000260436	31.7322
rs1515098	2	227073854	T	C	met-d-XL_VLDL_C_pct	Cholesterol to total lipids ratio in very large VLDL	-0.043548	0.00423997	8.2e-25	Chalazion	0.0334149	0.0258629	0.196356	0.000823995	105.49
rs1532085	15	58683366	G	A	met-d-XL_VLDL_C_pct	Cholesterol to total lipids ratio in very large VLDL	-0.0443424	0.00406842	4.6e-29	Chalazion	0.00905485	0.0247865	0.714878	0.000931798	118.792
rs174554	11	61579463	G	A	met-d-XL_VLDL_C_pct	Cholesterol to total lipids ratio in very large VLDL	-0.0644633	0.00416248	1.7e-55	Chalazion	-0.0899757	0.0248468	0.000293218	0.00187036	239.84
rs1801689	17	64210580	C	A	met-d-XL_VLDL_C_pct	Cholesterol to total lipids ratio in very large VLDL	0.142605	0.011522	1.1e-36	Chalazion	-0.213483	0.123997	0.0851275	0.00120076	153.184
rs183130	16	56991363	T	C	met-d-XL_VLDL_C_pct	Cholesterol to total lipids ratio in very large VLDL	-0.063915	0.00423553	8.8e-52	Chalazion	0.0209524	0.0272722	0.442329	0.00178769	227.714
rs1885659	6	43765533	G	A	met-d-XL_VLDL_C_pct	Cholesterol to total lipids ratio in very large VLDL	-0.0302487	0.00448522	3.5e-11	Chalazion	-0.00801516	0.0271578	0.767892	0.000353998	45.4827
rs1936805	6	127452116	T	C	met-d-XL_VLDL_C_pct	Cholesterol to total lipids ratio in very large VLDL	-0.0247968	0.00396773	1.8e-10	Chalazion	-0.00300015	0.0245012	0.902544	0.000307001	39.0577
rs2229738	11	68562328	T	C	met-d-XL_VLDL_C_pct	Cholesterol to total lipids ratio in very large VLDL	-0.0568617	0.00794397	1.1e-12	Chalazion	-0.0202151	0.0342242	0.554742	0.000398952	51.2347
rs2618566	20	17844684	T	G	met-d-XL_VLDL_C_pct	Cholesterol to total lipids ratio in very large VLDL	-0.0282997	0.00418305	6e-12	Chalazion	-0.0128563	0.026382	0.626036	0.000359289	45.7696
rs28807203	19	45173951	C	A	met-d-XL_VLDL_C_pct	Cholesterol to total lipids ratio in very large VLDL	-0.0712481	0.00920088	5e-15	Chalazion	0.0145221	0.0501097	0.771964	0.000473714	59.9636
rs2925979	16	81534790	C	T	met-d-XL_VLDL_C_pct	Cholesterol to total lipids ratio in very large VLDL	0.0311133	0.00431417	9.4e-13	Chalazion	-0.0587726	0.0261687	0.0247098	0.000407506	52.0113
rs3127580	6	160710851	T	C	met-d-XL_VLDL_C_pct	Cholesterol to total lipids ratio in very large VLDL	0.0572541	0.00543551	3.5e-26	Chalazion	-0.0147048	0.0370698	0.691605	0.000863955	110.951
rs3129774	6	32603825	T	C	met-d-XL_VLDL_C_pct	Cholesterol to total lipids ratio in very large VLDL	-0.0368778	0.00413424	1.8e-19	Chalazion	0.0136364	0.025276	0.589541	0.000670227	79.568
rs328	8	19819724	G	C	met-d-XL_VLDL_C_pct	Cholesterol to total lipids ratio in very large VLDL	0.133255	0.00658138	5.7e-94	Chalazion	-0.00457936	0.0428937	0.914979	0.00319474	409.952
rs34062580	7	73033559	A	G	met-d-XL_VLDL_C_pct	Cholesterol to total lipids ratio in very large VLDL	0.110467	0.0058823	5.4e-80	Chalazion	-0.0602217	0.0367025	0.100838	0.00276434	352.672
rs34171564	8	11095346	A	C	met-d-XL_VLDL_C_pct	Cholesterol to total lipids ratio in very large VLDL	-0.0348443	0.00401008	3.7e-17	Chalazion	-0.0141467	0.0245561	0.564548	0.000594358	75.5018
rs35927325	11	63882495	T	C	met-d-XL_VLDL_C_pct	Cholesterol to total lipids ratio in very large VLDL	-0.0512735	0.00840772	3.5e-10	Chalazion	0.0919528	0.0416953	0.0274296	0.000291559	37.1903
rs3936510	5	55860866	T	G	met-d-XL_VLDL_C_pct	Cholesterol to total lipids ratio in very large VLDL	-0.044833	0.00493134	2.2e-20	Chalazion	0.0457035	0.035458	0.197416	0.000648453	82.6543
rs4076834	2	44081627	G	T	met-d-XL_VLDL_C_pct	Cholesterol to total lipids ratio in very large VLDL	-0.0436273	0.0080849	4.2e-08	Chalazion	-0.0526716	0.0444487	0.236018	0.000228464	29.1184
rs4336630	8	126484276	G	T	met-d-XL_VLDL_C_pct	Cholesterol to total lipids ratio in very large VLDL	0.0465806	0.0041628	1.2e-28	Chalazion	-0.0226485	0.0258166	0.380332	0.000981871	125.21
rs4722551	7	25991826	C	T	met-d-XL_VLDL_C_pct	Cholesterol to total lipids ratio in very large VLDL	0.0490078	0.0054188	1.7e-21	Chalazion	0.0196304	0.0299921	0.512778	0.000639417	81.7945
rs481069	2	21281856	A	G	met-d-XL_VLDL_C_pct	Cholesterol to total lipids ratio in very large VLDL	0.0509334	0.00577409	3.3e-19	Chalazion	-0.0338402	0.0352801	0.337465	0.000606423	77.8105
rs57994353	9	139356987	C	T	met-d-XL_VLDL_C_pct	Cholesterol to total lipids ratio in very large VLDL	-0.026561	0.00431589	1.1e-10	Chalazion	0.0617946	0.0280421	0.0275499	0.000296772	37.8746
rs59036878	12	112603372	A	G	met-d-XL_VLDL_C_pct	Cholesterol to total lipids ratio in very large VLDL	0.0487314	0.00818867	1.6e-09	Chalazion	-0.00748905	0.0513783	0.884108	0.000281849	35.4153
rs60318332	19	8565131	G	A	met-d-XL_VLDL_C_pct	Cholesterol to total lipids ratio in very large VLDL	0.0417978	0.00711285	6.9e-09	Chalazion	-0.0120005	0.0484126	0.804228	0.000286022	34.5318
rs6073966	20	44570192	T	C	met-d-XL_VLDL_C_pct	Cholesterol to total lipids ratio in very large VLDL	-0.0353273	0.00529557	4.2e-12	Chalazion	-0.0152539	0.036286	0.674208	0.000350455	44.5036
rs660240	1	109817838	C	T	met-d-XL_VLDL_C_pct	Cholesterol to total lipids ratio in very large VLDL	0.0518317	0.00482061	5.2e-27	Chalazion	0.0473788	0.0298808	0.112831	0.000907271	115.608
rs668459	6	139835689	T	C	met-d-XL_VLDL_C_pct	Cholesterol to total lipids ratio in very large VLDL	0.0235147	0.00401284	4.9e-09	Chalazion	-0.0113198	0.0244871	0.643883	0.000267478	34.338
rs6855981	4	3148276	A	G	met-d-XL_VLDL_C_pct	Cholesterol to total lipids ratio in very large VLDL	0.0247103	0.00410197	1.2e-09	Chalazion	0.0181014	0.0245932	0.461711	0.000285678	36.2887
rs6938550	6	20462138	A	G	met-d-XL_VLDL_C_pct	Cholesterol to total lipids ratio in very large VLDL	0.039441	0.00705721	9.7e-09	Chalazion	-0.0067384	0.0367034	0.854334	0.000244183	31.2342
rs7091593	10	95342772	T	A	met-d-XL_VLDL_C_pct	Cholesterol to total lipids ratio in very large VLDL	-0.0421938	0.00626599	6.4e-12	Chalazion	-0.00209888	0.0340357	0.950828	0.000359539	45.3438
rs7095571	10	65150959	G	T	met-d-XL_VLDL_C_pct	Cholesterol to total lipids ratio in very large VLDL	0.0379792	0.00396165	3.3e-23	Chalazion	-0.0150397	0.0245104	0.539477	0.000719289	91.9051
rs72647336	8	126445055	A	G	met-d-XL_VLDL_C_pct	Cholesterol to total lipids ratio in very large VLDL	-0.0608668	0.0092171	4e-11	Chalazion	0.0968326	0.0643075	0.132125	0.000397889	43.6086
rs72836561	17	41926126	T	C	met-d-XL_VLDL_C_pct	Cholesterol to total lipids ratio in very large VLDL	-0.0981107	0.0113364	1.9e-18	Chalazion	-0.0358211	0.0694235	0.605868	0.000587029	74.9001
rs73015020	19	11192550	A	G	met-d-XL_VLDL_C_pct	Cholesterol to total lipids ratio in very large VLDL	-0.0777531	0.00608275	5.6e-40	Chalazion	-0.00765515	0.0403397	0.849492	0.00127823	163.394
rs73596816	6	161017363	A	G	met-d-XL_VLDL_C_pct	Cholesterol to total lipids ratio in very large VLDL	0.112042	0.0110254	1.3e-24	Chalazion	-0.00958024	0.102391	0.925454	0.000812457	103.27
rs74515649	6	160443763	T	C	met-d-XL_VLDL_C_pct	Cholesterol to total lipids ratio in very large VLDL	-0.088302	0.0160266	1.3e-08	Chalazion	-0.0390046	0.119276	0.743659	0.000244599	30.357
rs76895963	12	4384844	G	T	met-d-XL_VLDL_C_pct	Cholesterol to total lipids ratio in very large VLDL	0.0852088	0.0154057	3.5e-08	Chalazion	0.0882179	0.0731194	0.227629	0.00029222	30.5919
rs7707394	5	74472939	A	G	met-d-XL_VLDL_C_pct	Cholesterol to total lipids ratio in very large VLDL	0.0228879	0.00412547	1.3e-08	Chalazion	-0.0344861	0.0252875	0.172644	0.000240566	30.7797
rs77542162	17	67081278	G	A	met-d-XL_VLDL_C_pct	Cholesterol to total lipids ratio in very large VLDL	0.119634	0.0133183	2.8e-20	Chalazion	0.0442402	0.154457	0.774553	0.000633744	80.6885
rs79225634	5	74619639	T	C	met-d-XL_VLDL_C_pct	Cholesterol to total lipids ratio in very large VLDL	0.0295951	0.00418078	5.5e-13	Chalazion	-0.0168683	0.0255007	0.508302	0.000393367	50.1101
rs79598313	1	27284913	T	C	met-d-XL_VLDL_C_pct	Cholesterol to total lipids ratio in very large VLDL	-0.0808652	0.0131407	6.4e-09	Chalazion	-0.0113156	0.0663997	0.864683	0.000296715	37.8692
rs8103923	19	46402383	G	A	met-d-XL_VLDL_C_pct	Cholesterol to total lipids ratio in very large VLDL	-0.0328739	0.00592633	9.4e-09	Chalazion	0.0156915	0.0454206	0.72974	0.000243364	30.7702
rs964184	11	116648917	C	G	met-d-XL_VLDL_C_pct	Cholesterol to total lipids ratio in very large VLDL	0.139811	0.00582833	1.8e-130	Chalazion	-0.0113333	0.0347475	0.744303	0.00451086	575.433
rs9844972	3	150097635	C	G	met-d-XL_VLDL_C_pct	Cholesterol to total lipids ratio in very large VLDL	-0.0417861	0.00785219	1.9e-08	Chalazion	-0.122481	0.0540016	0.0233233	0.000229725	28.3193
rs10020067	4	88181491	A	C	met-d-XL_VLDL_CE_pct	Cholesteryl esters to total lipids ratio in very large VLDL	-0.0229531	0.0040762	2.8e-09	Chalazion	0.0217643	0.0265239	0.411901	0.00024862	31.7082
rs10455872	6	161010118	G	A	met-d-XL_VLDL_CE_pct	Cholesteryl esters to total lipids ratio in very large VLDL	0.2348	0.00733919	1e-200	Chalazion	-0.0227588	0.0585668	0.697577	0.00800287	1023.53
rs10773049	12	124506631	C	T	met-d-XL_VLDL_CE_pct	Cholesteryl esters to total lipids ratio in very large VLDL	0.0224606	0.00405794	1.4e-08	Chalazion	-0.0189252	0.0248382	0.446096	0.000240643	30.636
rs1077834	15	58723479	C	T	met-d-XL_VLDL_CE_pct	Cholesteryl esters to total lipids ratio in very large VLDL	0.0443499	0.00480159	1e-21	Chalazion	-0.0218821	0.0279487	0.433664	0.000671226	85.313
rs10822168	10	65165184	A	G	met-d-XL_VLDL_CE_pct	Cholesteryl esters to total lipids ratio in very large VLDL	0.0386505	0.00396424	5.5e-24	Chalazion	-0.0158242	0.0245126	0.518568	0.000744945	95.0584
rs111351217	17	41163974	A	G	met-d-XL_VLDL_CE_pct	Cholesteryl esters to total lipids ratio in very large VLDL	-0.0505873	0.00903602	2.7e-08	Chalazion	-0.0210495	0.0732121	0.773719	0.000253611	31.3421
rs11591147	1	55505647	T	G	met-d-XL_VLDL_CE_pct	Cholesteryl esters to total lipids ratio in very large VLDL	-0.203142	0.01512	4.3e-41	Chalazion	0.0336847	0.0651534	0.605151	0.00141125	180.508
rs116009877	6	25715657	A	G	met-d-XL_VLDL_CE_pct	Cholesteryl esters to total lipids ratio in very large VLDL	-0.0446529	0.0078305	1.3e-09	Chalazion	0.0370022	0.0662483	0.576477	0.000263604	32.5177
rs116843064	19	8429323	A	G	met-d-XL_VLDL_CE_pct	Cholesteryl esters to total lipids ratio in very large VLDL	0.178835	0.0142212	1.1e-35	Chalazion	-0.12591	0.0754096	0.0949817	0.00124018	158.137
rs11688682	2	121347612	C	G	met-d-XL_VLDL_CE_pct	Cholesteryl esters to total lipids ratio in very large VLDL	0.0272006	0.00460378	1.6e-09	Chalazion	0.0128423	0.0286073	0.653492	0.000292632	34.9082
rs117733303	6	160922870	G	A	met-d-XL_VLDL_CE_pct	Cholesteryl esters to total lipids ratio in very large VLDL	0.320345	0.0147402	3.1e-106	Chalazion	0.00826206	0.118351	0.944345	0.00369154	472.312
rs12179053	6	160711566	T	C	met-d-XL_VLDL_CE_pct	Cholesteryl esters to total lipids ratio in very large VLDL	-0.0265678	0.00455132	3.6e-09	Chalazion	-0.00722201	0.0273423	0.791677	0.000266684	34.075
rs12419237	11	65365077	C	T	met-d-XL_VLDL_CE_pct	Cholesteryl esters to total lipids ratio in very large VLDL	0.0275214	0.00460916	1.2e-09	Chalazion	0.0256306	0.0290205	0.377134	0.000284753	35.6531
rs12419462	11	27623309	A	G	met-d-XL_VLDL_CE_pct	Cholesteryl esters to total lipids ratio in very large VLDL	-0.0278916	0.00471788	2.4e-09	Chalazion	-0.0329744	0.0296774	0.266527	0.000274462	34.9505
rs12426505	12	112442288	A	G	met-d-XL_VLDL_CE_pct	Cholesteryl esters to total lipids ratio in very large VLDL	0.039798	0.00681115	3.7e-09	Chalazion	0.0163264	0.0372465	0.661145	0.000267462	34.1414
rs1260326	2	27730940	C	T	met-d-XL_VLDL_CE_pct	Cholesteryl esters to total lipids ratio in very large VLDL	0.0747285	0.00404519	5.4e-79	Chalazion	0.0668187	0.025793	0.00958142	0.00267183	341.267
rs12740374	1	109817590	T	G	met-d-XL_VLDL_CE_pct	Cholesteryl esters to total lipids ratio in very large VLDL	-0.0529547	0.00476703	1.4e-28	Chalazion	-0.0479875	0.0298188	0.10755	0.000965336	123.399
rs13389219	2	165528876	T	C	met-d-XL_VLDL_CE_pct	Cholesteryl esters to total lipids ratio in very large VLDL	0.0393931	0.00405526	3.9e-23	Chalazion	-0.032019	0.0256899	0.21263	0.000739808	94.3633
rs141820146	19	11209757	CCAAA	C	met-d-XL_VLDL_CE_pct	Cholesteryl esters to total lipids ratio in very large VLDL	-0.0583297	0.00605253	2.2e-23	Chalazion	-0.0236591	0.0402552	0.556715	0.000743586	92.8764
rs144018203	11	116916060	C	G	met-d-XL_VLDL_CE_pct	Cholesteryl esters to total lipids ratio in very large VLDL	-0.21066	0.0200054	1.9e-27	Chalazion	-0.0946304	0.18682	0.612484	0.000939607	110.884
rs144033177	20	571467	C	A	met-d-XL_VLDL_CE_pct	Cholesteryl esters to total lipids ratio in very large VLDL	-0.0940201	0.0164246	8.6e-09	Chalazion	-0.0337755	0.0975387	0.729133	0.000270334	32.7681
rs146534110	6	160578069	T	G	met-d-XL_VLDL_CE_pct	Cholesteryl esters to total lipids ratio in very large VLDL	0.126677	0.0171878	1e-13	Chalazion	-0.120717	0.173203	0.485822	0.000425204	54.3194
rs147711004	19	45337918	A	G	met-d-XL_VLDL_CE_pct	Cholesteryl esters to total lipids ratio in very large VLDL	0.0940398	0.0108571	5e-19	Chalazion	0.00309106	0.0609577	0.959558	0.000614498	75.0232
rs150844304	15	43726625	C	A	met-d-XL_VLDL_CE_pct	Cholesteryl esters to total lipids ratio in very large VLDL	-0.121368	0.0125216	1.6e-22	Chalazion	-0.0185597	0.177353	0.916655	0.000738037	93.9483
rs150960004	6	160877300	T	C	met-d-XL_VLDL_CE_pct	Cholesteryl esters to total lipids ratio in very large VLDL	-0.074321	0.0135907	3.4e-08	Chalazion	-0.0286191	0.0708144	0.686107	0.000238674	29.9047
rs1515098	2	227073854	T	C	met-d-XL_VLDL_CE_pct	Cholesteryl esters to total lipids ratio in very large VLDL	-0.0443747	0.00424206	1.6e-25	Chalazion	0.0334149	0.0258629	0.196356	0.000855577	109.425
rs1601935	15	58671765	T	G	met-d-XL_VLDL_CE_pct	Cholesteryl esters to total lipids ratio in very large VLDL	-0.0344766	0.00419867	3.8e-17	Chalazion	0.00545141	0.0251923	0.828683	0.000537267	67.4257
rs174554	11	61579463	G	A	met-d-XL_VLDL_CE_pct	Cholesteryl esters to total lipids ratio in very large VLDL	-0.0614679	0.00416456	1.1e-50	Chalazion	-0.0899757	0.0248468	0.000293218	0.00170058	217.85
rs1801689	17	64210580	C	A	met-d-XL_VLDL_CE_pct	Cholesteryl esters to total lipids ratio in very large VLDL	0.141281	0.0115285	3.3e-36	Chalazion	-0.213483	0.123997	0.0851275	0.00117857	150.183
rs183130	16	56991363	T	C	met-d-XL_VLDL_CE_pct	Cholesteryl esters to total lipids ratio in very large VLDL	-0.060236	0.00423784	2.9e-46	Chalazion	0.0209524	0.0272722	0.442329	0.00158781	202.033
rs1885659	6	43765533	G	A	met-d-XL_VLDL_CE_pct	Cholesteryl esters to total lipids ratio in very large VLDL	-0.0291154	0.00448669	1.4e-10	Chalazion	-0.00801516	0.0271578	0.767892	0.000327969	42.1108
rs1899951	3	12394840	T	C	met-d-XL_VLDL_CE_pct	Cholesteryl esters to total lipids ratio in very large VLDL	0.0331918	0.00604378	4.4e-08	Chalazion	0.0125841	0.0325872	0.699375	0.000236108	30.1609
rs2229738	11	68562328	T	C	met-d-XL_VLDL_CE_pct	Cholesteryl esters to total lipids ratio in very large VLDL	-0.0577452	0.00794793	5.8e-13	Chalazion	-0.0202151	0.0342242	0.554742	0.000411446	52.7866
rs2302263	11	64021821	T	C	met-d-XL_VLDL_CE_pct	Cholesteryl esters to total lipids ratio in very large VLDL	-0.0435688	0.00700326	5.3e-10	Chalazion	0.0936527	0.0364883	0.0102688	0.00030526	38.7035
rs2618566	20	17844684	T	G	met-d-XL_VLDL_CE_pct	Cholesteryl esters to total lipids ratio in very large VLDL	-0.0281878	0.00418524	6.4e-12	Chalazion	-0.0128563	0.026382	0.626036	0.000356453	45.3609
rs2800710	6	127452581	C	T	met-d-XL_VLDL_CE_pct	Cholesteryl esters to total lipids ratio in very large VLDL	-0.0244112	0.00396847	4e-10	Chalazion	-0.00303679	0.0245014	0.90136	0.000297527	37.8383
rs28807203	19	45173951	C	A	met-d-XL_VLDL_CE_pct	Cholesteryl esters to total lipids ratio in very large VLDL	-0.073813	0.00920443	6e-16	Chalazion	0.0145221	0.0501097	0.771964	0.000508435	64.309
rs2925979	16	81534790	C	T	met-d-XL_VLDL_CE_pct	Cholesteryl esters to total lipids ratio in very large VLDL	0.0311571	0.00431652	4.9e-13	Chalazion	-0.0587726	0.0261687	0.0247098	0.000408654	52.1011
rs3127580	6	160710851	T	C	met-d-XL_VLDL_CE_pct	Cholesteryl esters to total lipids ratio in very large VLDL	0.0596549	0.00543729	3.6e-28	Chalazion	-0.0147048	0.0370698	0.691605	0.00093793	120.372
rs3129774	6	32603825	T	C	met-d-XL_VLDL_CE_pct	Cholesteryl esters to total lipids ratio in very large VLDL	-0.0343652	0.0041356	4.4e-17	Chalazion	0.0136364	0.025276	0.589541	0.000582009	69.0495
rs328	8	19819724	G	C	met-d-XL_VLDL_CE_pct	Cholesteryl esters to total lipids ratio in very large VLDL	0.141835	0.00658418	3.3e-106	Chalazion	-0.00457936	0.0428937	0.914979	0.00361938	464.049
rs34062580	7	73033559	A	G	met-d-XL_VLDL_CE_pct	Cholesteryl esters to total lipids ratio in very large VLDL	0.108291	0.00588546	5.4e-77	Chalazion	-0.0602217	0.0367025	0.100838	0.0026565	338.551
rs34171564	8	11095346	A	C	met-d-XL_VLDL_CE_pct	Cholesteryl esters to total lipids ratio in very large VLDL	-0.0338475	0.00401179	3.4e-16	Chalazion	-0.0141467	0.0245561	0.564548	0.000560838	71.1831
rs3820897	2	3642361	C	T	met-d-XL_VLDL_CE_pct	Cholesteryl esters to total lipids ratio in very large VLDL	-0.0277646	0.0052003	3.2e-08	Chalazion	-0.015367	0.0260075	0.554609	0.000227079	28.5053
rs4336630	8	126484276	G	T	met-d-XL_VLDL_CE_pct	Cholesteryl esters to total lipids ratio in very large VLDL	0.0487696	0.00416457	1.8e-31	Chalazion	-0.0226485	0.0258166	0.380332	0.00107632	137.138
rs4722551	7	25991826	C	T	met-d-XL_VLDL_CE_pct	Cholesteryl esters to total lipids ratio in very large VLDL	0.0509406	0.00542172	4.1e-23	Chalazion	0.0196304	0.0299921	0.512778	0.000690847	88.2783
rs481069	2	21281856	A	G	met-d-XL_VLDL_CE_pct	Cholesteryl esters to total lipids ratio in very large VLDL	0.0518819	0.00577694	5.9e-20	Chalazion	-0.0338402	0.0352801	0.337465	0.00062922	80.6559
rs4871624	8	126629328	G	T	met-d-XL_VLDL_CE_pct	Cholesteryl esters to total lipids ratio in very large VLDL	-0.0240023	0.00440203	3.9e-08	Chalazion	-0.0378999	0.0276895	0.171079	0.00023602	29.7303
rs57994353	9	139356987	C	T	met-d-XL_VLDL_CE_pct	Cholesteryl esters to total lipids ratio in very large VLDL	-0.0274989	0.0043181	2.7e-11	Chalazion	0.0617946	0.0280421	0.0275499	0.000318101	40.5551
rs632057	6	139834012	G	T	met-d-XL_VLDL_CE_pct	Cholesteryl esters to total lipids ratio in very large VLDL	0.0257765	0.00408984	3.5e-10	Chalazion	-0.012893	0.024725	0.602049	0.000310586	39.7224
rs6606725	12	109905368	A	C	met-d-XL_VLDL_CE_pct	Cholesteryl esters to total lipids ratio in very large VLDL	-0.0221688	0.00398691	4.2e-08	Chalazion	0.0220039	0.0248729	0.376343	0.00024216	30.918
rs6718952	2	242219350	G	C	met-d-XL_VLDL_CE_pct	Cholesteryl esters to total lipids ratio in very large VLDL	-0.0263466	0.00497034	3.9e-08	Chalazion	-0.0449506	0.0339125	0.18501	0.000220115	28.0981
rs6855981	4	3148276	A	G	met-d-XL_VLDL_CE_pct	Cholesteryl esters to total lipids ratio in very large VLDL	0.0248689	0.00410417	7.5e-10	Chalazion	0.0181014	0.0245932	0.461711	0.000289357	36.7166
rs7091593	10	95342772	T	A	met-d-XL_VLDL_CE_pct	Cholesteryl esters to total lipids ratio in very large VLDL	-0.0418773	0.00626916	8.5e-12	Chalazion	-0.00209888	0.0340357	0.950828	0.000354166	44.6209
rs72647336	8	126445055	A	G	met-d-XL_VLDL_CE_pct	Cholesteryl esters to total lipids ratio in very large VLDL	-0.061736	0.00922101	2.5e-11	Chalazion	0.0968326	0.0643075	0.132125	0.000409334	44.825
rs72836561	17	41926126	T	C	met-d-XL_VLDL_CE_pct	Cholesteryl esters to total lipids ratio in very large VLDL	-0.0994374	0.0113428	1e-18	Chalazion	-0.0358211	0.0694235	0.605868	0.000603012	76.8527
rs73596816	6	161017363	A	G	met-d-XL_VLDL_CE_pct	Cholesteryl esters to total lipids ratio in very large VLDL	0.116152	0.011029	2.9e-26	Chalazion	-0.00958024	0.102391	0.925454	0.000873157	110.913
rs74515649	6	160443763	T	C	met-d-XL_VLDL_CE_pct	Cholesteryl esters to total lipids ratio in very large VLDL	-0.0912696	0.0160318	5.9e-09	Chalazion	-0.0390046	0.119276	0.743659	0.000261316	32.4106
rs77365023	12	6840121	T	C	met-d-XL_VLDL_CE_pct	Cholesteryl esters to total lipids ratio in very large VLDL	0.044718	0.00779228	3.5e-08	Chalazion	0.0181709	0.0547137	0.739806	0.000299975	32.9333
rs77542162	17	67081278	G	A	met-d-XL_VLDL_CE_pct	Cholesteryl esters to total lipids ratio in very large VLDL	0.111794	0.0133258	6e-18	Chalazion	0.0442402	0.154457	0.774553	0.000553403	70.3802
rs79225634	5	74619639	T	C	met-d-XL_VLDL_CE_pct	Cholesteryl esters to total lipids ratio in very large VLDL	0.0263725	0.00418268	1.3e-10	Chalazion	-0.0168683	0.0255007	0.508302	0.000312364	39.7551
rs79598313	1	27284913	T	C	met-d-XL_VLDL_CE_pct	Cholesteryl esters to total lipids ratio in very large VLDL	-0.0852972	0.0131471	7.7e-10	Chalazion	-0.0113156	0.0663997	0.864683	0.000330131	42.093
rs8103923	19	46402383	G	A	met-d-XL_VLDL_CE_pct	Cholesteryl esters to total lipids ratio in very large VLDL	-0.0334294	0.00592862	5e-09	Chalazion	0.0156915	0.0454206	0.72974	0.000251658	31.7943
rs964184	11	116648917	C	G	met-d-XL_VLDL_CE_pct	Cholesteryl esters to total lipids ratio in very large VLDL	0.146253	0.00583123	1e-142	Chalazion	-0.0113333	0.0347475	0.744303	0.00493613	629.056
rs9687846	5	55861894	A	G	met-d-XL_VLDL_CE_pct	Cholesteryl esters to total lipids ratio in very large VLDL	-0.0457545	0.00493161	4.9e-21	Chalazion	0.055913	0.0358899	0.119257	0.000673993	86.0776
rs9844972	3	150097635	C	G	met-d-XL_VLDL_CE_pct	Cholesteryl esters to total lipids ratio in very large VLDL	-0.0418921	0.0078561	1.7e-08	Chalazion	-0.122481	0.0540016	0.0233233	0.000230892	28.4348
rs1002687	1	62963737	A	G	met-d-Total_PL	Total phospholipids in lipoprotein particles	0.0727986	0.00410774	6.7e-73	Chalazion	0.00378178	0.0270672	0.888883	0.00242765	314.08
rs10162642	15	58577163	A	G	met-d-Total_PL	Total phospholipids in lipoprotein particles	-0.0599852	0.00485067	6.4e-37	Chalazion	-0.0178125	0.0348105	0.608861	0.00119435	152.927
rs102275	11	61557803	C	T	met-d-Total_PL	Total phospholipids in lipoprotein particles	-0.0520779	0.00411205	7.2e-39	Chalazion	-0.0868113	0.0248093	0.000466767	0.00123366	160.395
rs1057558	7	1062366	C	T	met-d-Total_PL	Total phospholipids in lipoprotein particles	-0.0317823	0.00474778	3.2e-12	Chalazion	-0.0242731	0.0277539	0.3818	0.000347023	44.8115
rs10773112	12	125338529	T	C	met-d-Total_PL	Total phospholipids in lipoprotein particles	0.0262047	0.00438138	2.8e-09	Chalazion	-0.0149618	0.0283314	0.597431	0.00027661	35.7714
rs11065991	12	112083162	T	C	met-d-Total_PL	Total phospholipids in lipoprotein particles	-0.0252445	0.00399661	1.2e-10	Chalazion	0.0201076	0.025187	0.424677	0.000309617	39.8979
rs11620783	14	24871530	T	C	met-d-Total_PL	Total phospholipids in lipoprotein particles	0.0222923	0.00399266	6.9e-09	Chalazion	0.00694669	0.0256013	0.786128	0.000243816	31.1735
rs117488242	10	5261832	G	A	met-d-Total_PL	Total phospholipids in lipoprotein particles	-0.0377189	0.00609416	6.8e-10	Chalazion	0.0685236	0.0351909	0.051511	0.000325316	38.3081
rs11789603	9	107647019	T	C	met-d-Total_PL	Total phospholipids in lipoprotein particles	0.0503894	0.00632951	2.4e-15	Chalazion	0.0251265	0.046731	0.590795	0.000492445	63.378
rs11895352	2	20367135	T	C	met-d-Total_PL	Total phospholipids in lipoprotein particles	-0.0333912	0.00394648	9.3e-18	Chalazion	0.0176379	0.0248428	0.477717	0.000556133	71.5887
rs12067569	1	55528629	A	G	met-d-Total_PL	Total phospholipids in lipoprotein particles	0.0614196	0.0119845	4.1e-08	Chalazion	-0.029445	0.0665686	0.658253	0.000206256	26.2648
rs12208357	6	160543148	T	C	met-d-Total_PL	Total phospholipids in lipoprotein particles	0.0413319	0.00773452	3.1e-08	Chalazion	0.0153658	0.0528358	0.771188	0.000222418	28.5564
rs12423765	12	9137278	T	G	met-d-Total_PL	Total phospholipids in lipoprotein particles	0.0335795	0.00631253	4.2e-08	Chalazion	-0.00916653	0.0343063	0.789318	0.000225019	28.2971
rs1260326	2	27730940	C	T	met-d-Total_PL	Total phospholipids in lipoprotein particles	-0.0643463	0.00401871	1.7e-58	Chalazion	0.0668187	0.025793	0.00958142	0.00198069	256.374
rs12740374	1	109817590	T	G	met-d-Total_PL	Total phospholipids in lipoprotein particles	-0.0476466	0.00473123	1.7e-24	Chalazion	-0.0479875	0.0298188	0.10755	0.00078182	101.418
rs12750160	1	55674000	T	C	met-d-Total_PL	Total phospholipids in lipoprotein particles	-0.112923	0.0184912	5e-11	Chalazion	0.0709746	0.244463	0.771564	0.000308985	37.2936
rs13107325	4	103188709	T	C	met-d-Total_PL	Total phospholipids in lipoprotein particles	-0.0444795	0.00749727	7.5e-10	Chalazion	0.0827262	0.10424	0.427422	0.000272096	35.1976
rs142158911	19	11190534	A	G	met-d-Total_PL	Total phospholipids in lipoprotein particles	-0.0856032	0.0061604	1.3e-44	Chalazion	-0.00761149	0.0403396	0.850339	0.00151094	193.091
rs148063610	10	45998984	C	CAAATAAAT	met-d-Total_PL	Total phospholipids in lipoprotein particles	-0.0292168	0.00472414	2.8e-10	Chalazion	-0.0326657	0.0316426	0.301916	0.000308384	38.249
rs17699030	19	11330942	G	A	met-d-Total_PL	Total phospholipids in lipoprotein particles	-0.108515	0.0108773	1.4e-23	Chalazion	-0.0200481	0.0576712	0.72812	0.000767186	99.5262
rs1800961	20	43042364	T	C	met-d-Total_PL	Total phospholipids in lipoprotein particles	-0.0881409	0.0114859	2.4e-14	Chalazion	0.0538768	0.0585989	0.357878	0.000455022	58.8877
rs186696265	6	161111700	T	C	met-d-Total_PL	Total phospholipids in lipoprotein particles	-0.152313	0.0165936	7.9e-21	Chalazion	0.146623	0.0975008	0.13263	0.000656354	84.2544
rs1883711	20	39179822	C	G	met-d-Total_PL	Total phospholipids in lipoprotein particles	0.0746485	0.0115551	8.9e-12	Chalazion	0.0640139	0.0509005	0.208527	0.000336869	41.7345
rs2066714	9	107586753	C	T	met-d-Total_PL	Total phospholipids in lipoprotein particles	0.0310767	0.00584503	3.3e-08	Chalazion	-0.0104578	0.0418036	0.802461	0.000216929	28.2681
rs261290	15	58678720	C	T	met-d-Total_PL	Total phospholipids in lipoprotein particles	-0.12942	0.00414186	1e-200	Chalazion	-0.000186038	0.0251879	0.994107	0.00757367	976.364
rs2642438	1	220970028	G	A	met-d-Total_PL	Total phospholipids in lipoprotein particles	0.0323305	0.00430715	4.2e-15	Chalazion	-0.0201987	0.027429	0.461488	0.000435771	56.3436
rs2740488	9	107661742	C	A	met-d-Total_PL	Total phospholipids in lipoprotein particles	-0.0468761	0.00446522	5.1e-26	Chalazion	-0.0281258	0.0307918	0.361023	0.000856631	110.209
rs2792735	10	113921825	A	G	met-d-Total_PL	Total phospholipids in lipoprotein particles	-0.0348167	0.00438064	1e-15	Chalazion	-0.00426471	0.0259463	0.869443	0.000488404	63.1684
rs2820232	6	35003603	T	G	met-d-Total_PL	Total phospholipids in lipoprotein particles	-0.0234925	0.00398571	8.6e-10	Chalazion	0.0166759	0.0245981	0.497814	0.000270597	34.7414
rs3764261	16	56993324	A	C	met-d-Total_PL	Total phospholipids in lipoprotein particles	0.081672	0.00419993	2.3e-87	Chalazion	0.0207097	0.0272607	0.447438	0.0029239	378.148
rs3770586	2	169828995	T	C	met-d-Total_PL	Total phospholipids in lipoprotein particles	-0.021896	0.00395029	1.6e-08	Chalazion	-0.0211396	0.024832	0.3946	0.000239472	30.7236
rs4299376	2	44072576	T	G	met-d-Total_PL	Total phospholipids in lipoprotein particles	-0.0278048	0.00421168	2.3e-11	Chalazion	0.0106509	0.0298458	0.721194	0.000338506	43.5842
rs4549504	5	74808237	T	G	met-d-Total_PL	Total phospholipids in lipoprotein particles	0.0388982	0.00404302	2.4e-22	Chalazion	-0.00301607	0.0245956	0.902403	0.000715642	92.5651
rs473224	15	58737341	G	T	met-d-Total_PL	Total phospholipids in lipoprotein particles	-0.123223	0.00563506	9.29e-107	Chalazion	0.0201365	0.034881	0.563741	0.00378806	478.175
rs4860948	4	69340991	A	T	met-d-Total_PL	Total phospholipids in lipoprotein particles	0.0319328	0.00458926	2e-12	Chalazion	-0.00990076	0.0286747	0.729884	0.000376558	48.416
rs525028	11	116705516	A	G	met-d-Total_PL	Total phospholipids in lipoprotein particles	-0.0621945	0.00434688	6.8e-48	Chalazion	-0.00980979	0.0253716	0.699019	0.0015976	204.715
rs534417	1	23784965	G	A	met-d-Total_PL	Total phospholipids in lipoprotein particles	0.0373402	0.00592635	1.6e-10	Chalazion	-0.0324298	0.038427	0.398706	0.000305009	39.6989
rs553427	1	234852760	T	C	met-d-Total_PL	Total phospholipids in lipoprotein particles	0.0243596	0.00393314	1.2e-10	Chalazion	0.0229608	0.0246398	0.351411	0.000296351	38.3585
rs56030824	11	47397353	A	G	met-d-Total_PL	Total phospholipids in lipoprotein particles	-0.0311518	0.00420209	3.3e-14	Chalazion	0.0709018	0.02611	0.00661759	0.000424464	54.9586
rs58542926	19	19379549	T	C	met-d-Total_PL	Total phospholipids in lipoprotein particles	-0.105254	0.00749657	1.5e-47	Chalazion	-0.0615872	0.0501248	0.219193	0.00152586	197.13
rs602662	19	49206985	A	G	met-d-Total_PL	Total phospholipids in lipoprotein particles	0.0288809	0.00394451	4.1e-13	Chalazion	-0.0167634	0.0248095	0.49924	0.000415083	53.6087
rs635634	9	136155000	T	C	met-d-Total_PL	Total phospholipids in lipoprotein particles	0.0399942	0.00509775	2.2e-16	Chalazion	-0.00146222	0.0304527	0.961704	0.000479409	61.5513
rs6606717	12	109873227	C	A	met-d-Total_PL	Total phospholipids in lipoprotein particles	0.0270352	0.00392894	5.1e-13	Chalazion	0.0160114	0.0245868	0.514906	0.000364667	47.3487
rs672889	2	21319016	G	T	met-d-Total_PL	Total phospholipids in lipoprotein particles	0.0756943	0.00566039	5.6e-43	Chalazion	-0.0290997	0.0345603	0.39979	0.00137861	178.827
rs6882345	5	156397673	A	G	met-d-Total_PL	Total phospholipids in lipoprotein particles	0.0365199	0.00407439	2.6e-19	Chalazion	0.0169198	0.026129	0.517277	0.000619778	80.3404
rs7243732	18	47314875	C	G	met-d-Total_PL	Total phospholipids in lipoprotein particles	0.047746	0.00860301	8.5e-09	Chalazion	-0.0259932	0.0488857	0.594925	0.000240532	30.8016
rs72836561	17	41926126	T	C	met-d-Total_PL	Total phospholipids in lipoprotein particles	-0.0716197	0.0112622	1.5e-10	Chalazion	-0.0358211	0.0694235	0.605868	0.000312808	40.4407
rs72997616	11	75474195	A	C	met-d-Total_PL	Total phospholipids in lipoprotein particles	-0.0605154	0.00676811	8.1e-19	Chalazion	-0.032465	0.0398666	0.41545	0.000624373	79.946
rs75911530	16	57049137	A	G	met-d-Total_PL	Total phospholipids in lipoprotein particles	-0.0669153	0.0115957	7.6e-10	Chalazion	0.107243	0.1247	0.389785	0.000284819	33.301
rs7707394	5	74472939	A	G	met-d-Total_PL	Total phospholipids in lipoprotein particles	0.0267215	0.00409748	5e-11	Chalazion	-0.0344861	0.0252875	0.172644	0.000327848	42.5293
rs77303550	16	72079657	T	C	met-d-Total_PL	Total phospholipids in lipoprotein particles	-0.0312539	0.00499274	2.4e-10	Chalazion	-0.065509	0.0312136	0.0358402	0.000303925	39.186
rs77542162	17	67081278	G	A	met-d-Total_PL	Total phospholipids in lipoprotein particles	0.077489	0.0132267	2.2e-08	Chalazion	0.0442402	0.154457	0.774553	0.00026604	34.3224
rs77960347	18	47109955	G	A	met-d-Total_PL	Total phospholipids in lipoprotein particles	0.290602	0.0171744	2.3e-65	Chalazion	0.207257	0.141731	0.143652	0.00220645	286.308
rs7979473	12	121420260	G	A	met-d-Total_PL	Total phospholipids in lipoprotein particles	-0.0332255	0.00407202	1.4e-16	Chalazion	-0.0056918	0.0248749	0.819011	0.000523776	66.5769
rs9304381	18	47158234	T	C	met-d-Total_PL	Total phospholipids in lipoprotein particles	0.0777737	0.00510488	9.4e-53	Chalazion	-0.0225246	0.0321304	0.48328	0.00179786	232.11
rs9987289	8	9183358	G	A	met-d-Total_PL	Total phospholipids in lipoprotein particles	0.0891346	0.00684311	2.2e-39	Chalazion	-0.071706	0.0348485	0.0396242	0.00131229	169.662
rs1002687	1	62963737	A	G	met-d-M_HDL_PL	Phospholipids in medium HDL	0.0583372	0.00403335	1.6e-48	Chalazion	0.00378178	0.0270672	0.888883	0.00155895	209.199
rs1077835	15	58723426	G	A	met-d-M_HDL_PL	Phospholipids in medium HDL	0.104127	0.00466887	1.5e-114	Chalazion	-0.021904	0.0279502	0.433228	0.00371773	497.397
rs11039238	11	47460901	C	T	met-d-M_HDL_PL	Phospholipids in medium HDL	-0.033875	0.00412723	2.1e-16	Chalazion	0.070167	0.0261065	0.00719399	0.000501191	67.3661
rs113324380	6	42921306	C	CT	met-d-M_HDL_PL	Phospholipids in medium HDL	-0.0287758	0.00390659	8.4e-14	Chalazion	-0.0398894	0.0247743	0.107374	0.000412245	54.2574
rs114165349	1	27021913	C	G	met-d-M_HDL_PL	Phospholipids in medium HDL	-0.094473	0.0129521	1e-13	Chalazion	-0.021709	0.0641166	0.734922	0.000400365	53.2029
rs11601507	11	5701074	A	C	met-d-M_HDL_PL	Phospholipids in medium HDL	-0.0414425	0.00752312	5.2e-09	Chalazion	-0.0426572	0.045498	0.34847	0.00022115	30.3456
rs117310449	19	45393516	T	C	met-d-M_HDL_PL	Phospholipids in medium HDL	-0.102313	0.0178667	5e-09	Chalazion	-0.101067	0.106313	0.341779	0.00024791	32.7924
rs117687565	18	47147524	T	C	met-d-M_HDL_PL	Phospholipids in medium HDL	0.145357	0.0183582	7.9e-15	Chalazion	0.0106086	0.106145	0.920389	0.000501621	62.6919
rs11789603	9	107647019	T	C	met-d-M_HDL_PL	Phospholipids in medium HDL	0.0463854	0.00621706	3.1e-13	Chalazion	0.0251265	0.046731	0.590795	0.000417294	55.6663
rs1260326	2	27730940	C	T	met-d-M_HDL_PL	Phospholipids in medium HDL	-0.0530497	0.00394695	4.8e-40	Chalazion	0.0668187	0.025793	0.00958142	0.00134628	180.652
rs12904367	15	58547878	A	G	met-d-M_HDL_PL	Phospholipids in medium HDL	0.0313313	0.00565387	2.5e-08	Chalazion	-0.0433669	0.0351482	0.217266	0.000238152	30.709
rs12976739	19	8461663	A	G	met-d-M_HDL_PL	Phospholipids in medium HDL	0.0229733	0.00396472	1.8e-09	Chalazion	-0.0446837	0.0246622	0.0700116	0.000252503	33.5754
rs13107325	4	103188709	T	C	met-d-M_HDL_PL	Phospholipids in medium HDL	-0.0609624	0.00736237	3.4e-17	Chalazion	0.0827262	0.10424	0.427422	0.000511125	68.5628
rs1321257	1	230305312	A	G	met-d-M_HDL_PL	Phospholipids in medium HDL	0.0502979	0.00396185	4.8e-38	Chalazion	-0.0538497	0.024635	0.0288224	0.00120008	161.177
rs139915535	8	19766233	G	A	met-d-M_HDL_PL	Phospholipids in medium HDL	-0.114442	0.0145684	3.9e-16	Chalazion	-0.139243	0.297815	0.640108	0.00046308	61.7088
rs144439590	19	45041317	T	C	met-d-M_HDL_PL	Phospholipids in medium HDL	0.0669322	0.011448	1e-09	Chalazion	0.0199954	0.10267	0.845586	0.000267388	34.1831
rs148063610	10	45998984	C	CAAATAAAT	met-d-M_HDL_PL	Phospholipids in medium HDL	-0.0313997	0.0046383	1e-11	Chalazion	-0.0326657	0.0316426	0.301916	0.000356186	45.8283
rs15285	8	19824667	T	C	met-d-M_HDL_PL	Phospholipids in medium HDL	0.0736757	0.0042727	3.9e-68	Chalazion	0.0132821	0.027938	0.634493	0.00221937	297.333
rs1800961	20	43042364	T	C	met-d-M_HDL_PL	Phospholipids in medium HDL	-0.103936	0.0112801	1e-19	Chalazion	0.0538768	0.0585989	0.357878	0.000632717	84.8997
rs2043085	15	58680954	C	T	met-d-M_HDL_PL	Phospholipids in medium HDL	-0.101547	0.00396073	7.91e-148	Chalazion	0.0139215	0.0247804	0.574257	0.00489404	657.33
rs2072113	11	61604967	T	C	met-d-M_HDL_PL	Phospholipids in medium HDL	-0.0379565	0.00602812	5.9e-11	Chalazion	-0.0975278	0.0278745	0.000467315	0.000294774	39.6468
rs2176040	2	227092802	G	A	met-d-M_HDL_PL	Phospholipids in medium HDL	-0.0209138	0.00403016	2e-08	Chalazion	0.0294185	0.0254531	0.247767	0.000199857	26.9291
rs2236252	20	17597531	T	C	met-d-M_HDL_PL	Phospholipids in medium HDL	-0.0328425	0.00517059	4.1e-11	Chalazion	-0.0419818	0.0346047	0.22506	0.000300147	40.3452
rs2287431	2	211320288	C	A	met-d-M_HDL_PL	Phospholipids in medium HDL	0.0240716	0.00433711	1.5e-08	Chalazion	0.0441254	0.0273847	0.107111	0.000231438	30.8041
rs2298428	22	21982892	T	C	met-d-M_HDL_PL	Phospholipids in medium HDL	-0.0428526	0.00500106	2.5e-18	Chalazion	-0.0103488	0.0270859	0.702407	0.000548068	73.4227
rs2569550	19	11228745	C	T	met-d-M_HDL_PL	Phospholipids in medium HDL	-0.0278698	0.00394334	1.5e-12	Chalazion	-0.0119182	0.0250996	0.634902	0.000374836	49.9504
rs2642438	1	220970028	G	A	met-d-M_HDL_PL	Phospholipids in medium HDL	0.0341118	0.00422914	9.7e-17	Chalazion	-0.0201987	0.027429	0.461488	0.000485113	65.0587
rs267738	1	150940625	G	T	met-d-M_HDL_PL	Phospholipids in medium HDL	0.0390327	0.00465981	3.8e-18	Chalazion	0.0494845	0.0311479	0.11213	0.00052228	70.165
rs2740488	9	107661742	C	A	met-d-M_HDL_PL	Phospholipids in medium HDL	-0.0324548	0.00438589	1.7e-14	Chalazion	-0.0281258	0.0307918	0.361023	0.000410628	54.7573
rs2792735	10	113921825	A	G	met-d-M_HDL_PL	Phospholipids in medium HDL	-0.0381628	0.00430104	8.4e-20	Chalazion	-0.00426471	0.0259463	0.869443	0.000586792	78.7288
rs2925979	16	81534790	C	T	met-d-M_HDL_PL	Phospholipids in medium HDL	0.0243983	0.0042018	9.3e-10	Chalazion	-0.0587726	0.0261687	0.0247098	0.000250525	33.717
rs34707604	4	69491456	C	T	met-d-M_HDL_PL	Phospholipids in medium HDL	0.0249862	0.00466315	3e-08	Chalazion	-0.00986604	0.0281276	0.725768	0.000239343	28.7106
rs35135293	2	20363666	T	C	met-d-M_HDL_PL	Phospholipids in medium HDL	-0.0285036	0.00388073	2.2e-14	Chalazion	0.0301403	0.024905	0.226199	0.000405772	53.9477
rs3750569	10	5247530	A	G	met-d-M_HDL_PL	Phospholipids in medium HDL	0.0289522	0.00505838	2e-09	Chalazion	-0.0560039	0.0338116	0.0976517	0.000245222	32.7597
rs3764261	16	56993324	A	C	met-d-M_HDL_PL	Phospholipids in medium HDL	0.146324	0.00411987	1e-200	Chalazion	0.0207097	0.0272607	0.447438	0.00938529	1261.43
rs3768321	1	40035928	T	G	met-d-M_HDL_PL	Phospholipids in medium HDL	-0.033945	0.00486706	8e-13	Chalazion	0.0374714	0.0331717	0.258636	0.000363898	48.6428
rs3795269	1	2338126	A	C	met-d-M_HDL_PL	Phospholipids in medium HDL	0.0225097	0.00387953	4e-09	Chalazion	-0.00444189	0.0244271	0.855706	0.000249524	33.6652
rs3859588	20	46476143	A	T	met-d-M_HDL_PL	Phospholipids in medium HDL	-0.0265158	0.00472071	4.1e-08	Chalazion	-0.0217395	0.0282646	0.441809	0.000239123	31.5497
rs4240624	8	9184231	A	G	met-d-M_HDL_PL	Phospholipids in medium HDL	0.0981992	0.00672642	5.9e-49	Chalazion	-0.0713316	0.0348474	0.0406612	0.00159177	213.132
rs4656292	1	161194641	G	A	met-d-M_HDL_PL	Phospholipids in medium HDL	0.0278514	0.00398563	1.1e-13	Chalazion	-0.000118086	0.0250772	0.996243	0.000365671	48.8315
rs559355	11	75451281	T	A	met-d-M_HDL_PL	Phospholipids in medium HDL	-0.072634	0.0053106	1.1e-43	Chalazion	-0.0377172	0.0289714	0.192959	0.00140361	187.065
rs5760108	22	24252668	T	G	met-d-M_HDL_PL	Phospholipids in medium HDL	-0.0214705	0.00396631	1.4e-08	Chalazion	0.0630779	0.0255593	0.0135906	0.000219065	29.3029
rs581080	9	15305378	C	G	met-d-M_HDL_PL	Phospholipids in medium HDL	0.0268675	0.00503567	1.8e-08	Chalazion	-0.02926	0.0351216	0.404785	0.000212728	28.4669
rs583104	1	109821307	T	G	met-d-M_HDL_PL	Phospholipids in medium HDL	-0.0591319	0.00460611	1.2e-39	Chalazion	0.0475143	0.029601	0.108458	0.00122564	164.807
rs59347135	8	19750044	G	C	met-d-M_HDL_PL	Phospholipids in medium HDL	-0.0616169	0.00949936	9.2e-11	Chalazion	-0.0128554	0.0628816	0.838011	0.000331872	42.0737
rs60847460	10	113983758	T	C	met-d-M_HDL_PL	Phospholipids in medium HDL	-0.0368746	0.00553183	6.1e-11	Chalazion	0.0466469	0.0365507	0.201877	0.000333907	44.4342
rs61805076	1	182154990	C	T	met-d-M_HDL_PL	Phospholipids in medium HDL	-0.0250699	0.0040889	5.7e-10	Chalazion	0.0201154	0.0270922	0.457797	0.000279638	37.5917
rs61941676	12	125324798	A	C	met-d-M_HDL_PL	Phospholipids in medium HDL	-0.054505	0.00593946	4.1e-20	Chalazion	0.0293962	0.0349431	0.400203	0.000659698	84.2129
rs625145	11	116727936	T	A	met-d-M_HDL_PL	Phospholipids in medium HDL	0.0693488	0.00493714	1.5e-47	Chalazion	0.0269943	0.0303818	0.374269	0.00146908	197.3
rs6511720	19	11202306	T	G	met-d-M_HDL_PL	Phospholipids in medium HDL	0.0540951	0.00593742	1.1e-20	Chalazion	-0.0103252	0.040342	0.797995	0.000617087	83.0081
rs6606717	12	109873227	C	A	met-d-M_HDL_PL	Phospholipids in medium HDL	0.0320935	0.00385825	5e-17	Chalazion	0.0160114	0.0245868	0.514906	0.000513891	69.1916
rs676210	2	21231524	A	G	met-d-M_HDL_PL	Phospholipids in medium HDL	0.0567717	0.00476182	6.1e-32	Chalazion	0.00136824	0.0276169	0.960486	0.00105345	142.141
rs704	17	26694861	A	G	met-d-M_HDL_PL	Phospholipids in medium HDL	-0.0332392	0.00385891	8.2e-17	Chalazion	0.00937511	0.0247461	0.704799	0.000551152	74.1945
rs72836561	17	41926126	T	C	met-d-M_HDL_PL	Phospholipids in medium HDL	-0.115631	0.0110593	2.3e-26	Chalazion	-0.0358211	0.0694235	0.605868	0.000815383	109.318
rs737338	19	11347657	T	C	met-d-M_HDL_PL	Phospholipids in medium HDL	-0.129821	0.010478	2.9e-36	Chalazion	0.0242041	0.050216	0.629806	0.00114435	153.509
rs7388248	8	144305353	C	G	met-d-M_HDL_PL	Phospholipids in medium HDL	0.0314627	0.0043342	1.1e-12	Chalazion	-0.0100035	0.0255351	0.695239	0.0003964	52.6956
rs75911530	16	57049137	A	G	met-d-M_HDL_PL	Phospholipids in medium HDL	-0.124949	0.0113747	3.9e-29	Chalazion	0.107243	0.1247	0.389785	0.00099308	120.666
rs77960347	18	47109955	G	A	met-d-M_HDL_PL	Phospholipids in medium HDL	0.339194	0.0168595	9.1e-92	Chalazion	0.207257	0.141731	0.143652	0.00300603	404.769
rs7956099	12	103556109	C	T	met-d-M_HDL_PL	Phospholipids in medium HDL	-0.0256014	0.00388619	2.1e-11	Chalazion	-0.00297691	0.0259382	0.908628	0.000326895	43.399
rs8105094	19	19374061	T	C	met-d-M_HDL_PL	Phospholipids in medium HDL	-0.0297847	0.00520225	2.1e-09	Chalazion	-0.0269531	0.0351162	0.442761	0.000247325	32.7796
rs838876	12	125259888	G	A	met-d-M_HDL_PL	Phospholipids in medium HDL	-0.0354167	0.0042024	2.8e-18	Chalazion	0.013798	0.0248613	0.578895	0.000544581	71.0267
rs9304381	18	47158234	T	C	met-d-M_HDL_PL	Phospholipids in medium HDL	0.0993117	0.00501129	1.9e-88	Chalazion	-0.0225246	0.0321304	0.48328	0.00293151	392.737
rs1002687	1	62963737	A	G	met-d-S_LDL_TG	Triglycerides in small LDL	0.0765906	0.00420812	2e-77	Chalazion	0.00378178	0.0270672	0.888883	0.00268715	331.264
rs10455872	6	161010118	G	A	met-d-S_LDL_TG	Triglycerides in small LDL	-0.177878	0.00745944	1.9e-130	Chalazion	-0.0227588	0.0585668	0.697577	0.00460374	568.633
rs1052248	6	31556581	A	T	met-d-S_LDL_TG	Triglycerides in small LDL	0.0275293	0.00460292	1e-08	Chalazion	0.0686475	0.0281065	0.0145898	0.000290109	35.7704
rs10850137	12	109874794	G	C	met-d-S_LDL_TG	Triglycerides in small LDL	0.0238265	0.0043813	1.6e-08	Chalazion	0.000885839	0.027751	0.974535	0.000240799	29.5743
rs1128249	2	165528624	T	G	met-d-S_LDL_TG	Triglycerides in small LDL	-0.0446625	0.00412484	1.3e-28	Chalazion	-0.0327198	0.0256936	0.202854	0.000950835	117.239
rs11429307	5	55857025	G	GT	met-d-S_LDL_TG	Triglycerides in small LDL	-0.0544078	0.0051359	5.3e-26	Chalazion	-0.0258966	0.0357694	0.469074	0.000916714	112.225
rs116843064	19	8429323	A	G	met-d-S_LDL_TG	Triglycerides in small LDL	-0.216443	0.0144544	1.5e-51	Chalazion	-0.12591	0.0754096	0.0949817	0.00182311	224.227
rs117733303	6	160922870	G	A	met-d-S_LDL_TG	Triglycerides in small LDL	-0.305961	0.0149279	1.3e-95	Chalazion	0.00826206	0.118351	0.944345	0.00339957	420.083
rs11976955	7	130433594	G	C	met-d-S_LDL_TG	Triglycerides in small LDL	0.0286929	0.00435001	2.7e-11	Chalazion	0.0337834	0.0264421	0.201377	0.000354807	43.5079
rs12055389	6	161091952	T	C	met-d-S_LDL_TG	Triglycerides in small LDL	0.0549856	0.00900877	4.2e-10	Chalazion	-0.0235666	0.0404416	0.560075	0.000309376	37.2535
rs1260326	2	27730940	C	T	met-d-S_LDL_TG	Triglycerides in small LDL	-0.104587	0.00411448	9.91e-149	Chalazion	0.0668187	0.025793	0.00958142	0.00523268	646.138
rs12880341	14	64236191	C	T	met-d-S_LDL_TG	Triglycerides in small LDL	0.0313476	0.00555189	5.9e-09	Chalazion	7.76e-05	0.0361111	0.998286	0.000261849	31.8806
rs13108218	4	3443931	G	A	met-d-S_LDL_TG	Triglycerides in small LDL	-0.0362558	0.00417138	1.4e-19	Chalazion	0.0154573	0.0262742	0.556326	0.000622258	75.5432
rs141469619	11	116714293	G	A	met-d-S_LDL_TG	Triglycerides in small LDL	0.277814	0.0212841	6.9e-43	Chalazion	-0.0864121	0.187161	0.644297	0.0015495	170.372
rs1471251	4	87976359	T	A	met-d-S_LDL_TG	Triglycerides in small LDL	0.0309768	0.00413522	1.2e-14	Chalazion	-0.0105467	0.0250944	0.674281	0.000459471	56.1146
rs150844304	15	43726625	C	A	met-d-S_LDL_TG	Triglycerides in small LDL	0.152886	0.0127459	6.5e-35	Chalazion	-0.0185597	0.177353	0.916655	0.00116949	143.878
rs16939991	15	58555798	G	C	met-d-S_LDL_TG	Triglycerides in small LDL	-0.0247407	0.00456454	4e-08	Chalazion	0.0125909	0.0301207	0.675935	0.000239691	29.3785
rs17242381	19	11206729	C	T	met-d-S_LDL_TG	Triglycerides in small LDL	-0.0354062	0.00609007	8.4e-09	Chalazion	-0.00508809	0.0392511	0.89686	0.000277356	33.7998
rs1736070	8	11665805	T	C	met-d-S_LDL_TG	Triglycerides in small LDL	-0.0305479	0.00432519	5.9e-12	Chalazion	0.00909651	0.0262336	0.728779	0.000414897	49.883
rs174580	11	61606642	G	A	met-d-S_LDL_TG	Triglycerides in small LDL	0.0508788	0.00421067	2.9e-34	Chalazion	-0.08946	0.0247995	0.000309364	0.00118087	146.006
rs2068888	10	94839642	A	G	met-d-S_LDL_TG	Triglycerides in small LDL	-0.0256309	0.00404946	1.8e-11	Chalazion	0.0149871	0.0244562	0.54	0.000325198	40.0621
rs2081687	8	59388565	C	T	met-d-S_LDL_TG	Triglycerides in small LDL	-0.0281554	0.00426358	2.1e-11	Chalazion	0.0147938	0.0251351	0.55615	0.000354191	43.6088
rs2302263	11	64021821	T	C	met-d-S_LDL_TG	Triglycerides in small LDL	0.0386988	0.00712598	4.2e-08	Chalazion	0.0936527	0.0364883	0.0102688	0.000240673	29.4921
rs261290	15	58678720	C	T	met-d-S_LDL_TG	Triglycerides in small LDL	-0.0982478	0.00424705	1.5e-122	Chalazion	-0.000186038	0.0251879	0.994107	0.00436465	535.144
rs2740488	9	107661742	C	A	met-d-S_LDL_TG	Triglycerides in small LDL	-0.0331924	0.00457662	9.6e-13	Chalazion	-0.0281258	0.0307918	0.361023	0.000429505	52.6002
rs2800709	6	127439297	G	T	met-d-S_LDL_TG	Triglycerides in small LDL	0.0282152	0.00404279	1e-12	Chalazion	-0.011616	0.02453	0.635826	0.000397422	48.7084
rs28752924	6	31303922	C	T	met-d-S_LDL_TG	Triglycerides in small LDL	0.0275323	0.00417466	7.3e-10	Chalazion	0.0317718	0.0245235	0.195126	0.000374515	43.4953
rs2915400	11	14364951	C	T	met-d-S_LDL_TG	Triglycerides in small LDL	0.0257663	0.00478829	1.2e-08	Chalazion	-0.00741595	0.026348	0.778356	0.000236717	28.9563
rs2925979	16	81534790	C	T	met-d-S_LDL_TG	Triglycerides in small LDL	-0.0300005	0.00439325	2.4e-12	Chalazion	-0.0587726	0.0261687	0.0247098	0.000378781	46.6321
rs2943635	2	227077377	T	C	met-d-S_LDL_TG	Triglycerides in small LDL	0.0378958	0.00431535	2.3e-18	Chalazion	0.0309773	0.0257858	0.229622	0.000625164	77.117
rs328	8	19819724	G	C	met-d-S_LDL_TG	Triglycerides in small LDL	-0.176038	0.00668162	5.3e-158	Chalazion	-0.00457936	0.0428937	0.914979	0.00559345	694.144
rs34060476	7	73037956	G	A	met-d-S_LDL_TG	Triglycerides in small LDL	-0.120318	0.00590631	2.5e-90	Chalazion	-0.0534718	0.0362268	0.139936	0.0033768	414.981
rs34417180	16	72219756	A	C	met-d-S_LDL_TG	Triglycerides in small LDL	-0.0330451	0.00539637	2.8e-10	Chalazion	-0.00683736	0.0328115	0.83493	0.000303593	37.4982
rs3857142	4	15106036	T	C	met-d-S_LDL_TG	Triglycerides in small LDL	0.0237743	0.00427964	5.7e-09	Chalazion	0.00943629	0.0278621	0.734852	0.000252424	30.8604
rs4646246	8	18248661	G	A	met-d-S_LDL_TG	Triglycerides in small LDL	0.0297949	0.00520583	3.8e-09	Chalazion	0.0133094	0.0295172	0.652059	0.000264996	32.757
rs4665710	2	21221035	C	A	met-d-S_LDL_TG	Triglycerides in small LDL	0.0979705	0.00495269	9.7e-90	Chalazion	2.61e-06	0.0276254	0.999925	0.00315572	391.299
rs4704834	5	156443066	G	A	met-d-S_LDL_TG	Triglycerides in small LDL	0.0457839	0.00420367	1.7e-29	Chalazion	0.022979	0.0261693	0.379895	0.000961106	118.623
rs483082	19	45416178	T	G	met-d-S_LDL_TG	Triglycerides in small LDL	0.0708007	0.00474659	1e-51	Chalazion	0.00181256	0.0288681	0.949936	0.00181051	222.491
rs57192995	19	8439538	C	G	met-d-S_LDL_TG	Triglycerides in small LDL	-0.0551529	0.00875359	3.1e-10	Chalazion	0.0305275	0.0673922	0.650561	0.000323223	39.6976
rs602633	1	109821511	G	T	met-d-S_LDL_TG	Triglycerides in small LDL	0.0382262	0.00487605	4.3e-16	Chalazion	0.0463635	0.0296721	0.118164	0.00049662	61.4591
rs60960031	2	21530659	A	G	met-d-S_LDL_TG	Triglycerides in small LDL	-0.0288518	0.00411078	1.5e-12	Chalazion	-0.0506681	0.0248693	0.0416121	0.000400498	49.2603
rs6129629	20	39185278	A	G	met-d-S_LDL_TG	Triglycerides in small LDL	-0.0253633	0.00436207	4.4e-10	Chalazion	-0.0158069	0.0271738	0.560773	0.000281414	33.8085
rs62222988	21	40569508	C	T	met-d-S_LDL_TG	Triglycerides in small LDL	0.0221637	0.00417806	1.1e-08	Chalazion	-0.00884237	0.0245005	0.71817	0.000229987	28.1407
rs632057	6	139834012	G	T	met-d-S_LDL_TG	Triglycerides in small LDL	-0.0361962	0.00416278	1.4e-17	Chalazion	-0.012893	0.024725	0.602049	0.000612299	75.6065
rs633695	15	58725839	G	A	met-d-S_LDL_TG	Triglycerides in small LDL	0.0773885	0.00444669	1.8e-68	Chalazion	-0.0135533	0.0266121	0.61055	0.00247807	302.886
rs6602911	13	114547372	T	C	met-d-S_LDL_TG	Triglycerides in small LDL	0.0288605	0.00419778	3.6e-12	Chalazion	0.031159	0.0257253	0.225812	0.000383828	47.2681
rs684773	3	135956305	C	A	met-d-S_LDL_TG	Triglycerides in small LDL	0.0408024	0.00477005	1.1e-18	Chalazion	-0.0409665	0.0342213	0.231266	0.00059493	73.1687
rs7133378	12	124409502	A	G	met-d-S_LDL_TG	Triglycerides in small LDL	-0.0274466	0.00432185	2.5e-11	Chalazion	-0.0074217	0.0272325	0.785214	0.00032773	40.3309
rs72555385	7	73123473	G	A	met-d-S_LDL_TG	Triglycerides in small LDL	0.0738258	0.00935386	2.4e-15	Chalazion	0.0258293	0.0831209	0.755995	0.000510999	62.2923
rs739320	19	49261368	C	T	met-d-S_LDL_TG	Triglycerides in small LDL	-0.0280053	0.00421954	6.5e-10	Chalazion	0.045346	0.0261597	0.0830195	0.000374298	44.0504
rs75679663	17	4667972	A	C	met-d-S_LDL_TG	Triglycerides in small LDL	-0.12302	0.0220791	1.4e-08	Chalazion	-0.0881518	0.0751249	0.240634	0.000258154	31.0448
rs7679	20	44576502	C	T	met-d-S_LDL_TG	Triglycerides in small LDL	0.0403794	0.00518682	2e-16	Chalazion	-0.0157859	0.0344349	0.646645	0.000494554	60.6062
rs76895963	12	4384844	G	T	met-d-S_LDL_TG	Triglycerides in small LDL	-0.0910012	0.0156779	7.1e-09	Chalazion	0.0882179	0.0731194	0.227629	0.000333459	33.6914
rs77697917	17	41840849	T	C	met-d-S_LDL_TG	Triglycerides in small LDL	0.100705	0.0120576	4.5e-18	Chalazion	-0.0275943	0.0699965	0.693415	0.000565874	69.7558
rs79287178	3	172294500	A	G	met-d-S_LDL_TG	Triglycerides in small LDL	0.0650651	0.0122217	2.6e-08	Chalazion	-0.053873	0.0618203	0.383511	0.000255132	28.3422
rs79598313	1	27284913	T	C	met-d-S_LDL_TG	Triglycerides in small LDL	0.110653	0.013376	1.2e-15	Chalazion	-0.0113156	0.0663997	0.864683	0.000554992	68.4343
rs8107974	19	19388500	T	A	met-d-S_LDL_TG	Triglycerides in small LDL	-0.0926135	0.00763817	7.1e-35	Chalazion	-0.0598356	0.0500328	0.231725	0.00119818	147.018
rs9271573	6	32590501	C	A	met-d-S_LDL_TG	Triglycerides in small LDL	0.0414453	0.00409533	2.4e-24	Chalazion	0.0111583	0.0247772	0.652462	0.000828727	102.417
rs964184	11	116648917	C	G	met-d-S_LDL_TG	Triglycerides in small LDL	-0.218154	0.00593778	1e-200	Chalazion	-0.0113333	0.0347475	0.744303	0.0109577	1349.83
rs998584	6	43757896	A	C	met-d-S_LDL_TG	Triglycerides in small LDL	0.0277722	0.00402899	1.1e-12	Chalazion	0.000341957	0.0246143	0.988916	0.000385166	47.5147
rs10056811	5	74605220	A	G	met-d-S_VLDL_FC_pct	Free cholesterol to total lipids ratio in small VLDL	0.0452348	0.00418107	4.4e-28	Chalazion	-0.0192551	0.025528	0.450685	0.000913721	117.05
rs10455872	6	161010118	G	A	met-d-S_VLDL_FC_pct	Free cholesterol to total lipids ratio in small VLDL	0.117652	0.00731093	3.3e-61	Chalazion	-0.0227588	0.0585668	0.697577	0.00201403	258.972
rs10750766	11	65473798	A	C	met-d-S_VLDL_FC_pct	Free cholesterol to total lipids ratio in small VLDL	-0.0327235	0.00434425	5.3e-15	Chalazion	-0.00882478	0.0278915	0.751701	0.000441156	56.7401
rs10774625	12	111910219	G	A	met-d-S_VLDL_FC_pct	Free cholesterol to total lipids ratio in small VLDL	0.027424	0.00395013	3.2e-13	Chalazion	-0.0151046	0.0246952	0.540775	0.000376026	48.1991
rs1077835	15	58723426	G	A	met-d-S_VLDL_FC_pct	Free cholesterol to total lipids ratio in small VLDL	-0.0416261	0.00477314	4.6e-19	Chalazion	-0.021904	0.0279502	0.433228	0.000594132	76.0542
rs10786114	10	95309022	T	C	met-d-S_VLDL_FC_pct	Free cholesterol to total lipids ratio in small VLDL	0.0389621	0.0059825	1.3e-10	Chalazion	-0.00455627	0.0350447	0.896556	0.000330541	42.415
rs1081105	19	45412955	C	A	met-d-S_VLDL_FC_pct	Free cholesterol to total lipids ratio in small VLDL	0.0913935	0.0120263	7.3e-17	Chalazion	-0.0297322	0.0862014	0.730158	0.000448695	57.7519
rs10822145	10	64934548	T	C	met-d-S_VLDL_FC_pct	Free cholesterol to total lipids ratio in small VLDL	0.0428497	0.00395085	1.4e-29	Chalazion	0.00207264	0.0244984	0.932577	0.000916079	117.629
rs11122450	1	230301811	G	T	met-d-S_VLDL_FC_pct	Free cholesterol to total lipids ratio in small VLDL	0.0331634	0.00404379	8.3e-17	Chalazion	-0.0527403	0.0246624	0.0324773	0.000522576	67.2575
rs111278137	19	45215081	A	G	met-d-S_VLDL_FC_pct	Free cholesterol to total lipids ratio in small VLDL	-0.0862927	0.013996	1.5e-10	Chalazion	0.0120575	0.121665	0.921056	0.000314951	38.0137
rs11231721	11	63957835	A	G	met-d-S_VLDL_FC_pct	Free cholesterol to total lipids ratio in small VLDL	-0.0617468	0.00839348	5.3e-13	Chalazion	0.0932321	0.0417148	0.0254179	0.000422281	54.1184
rs1128249	2	165528624	T	G	met-d-S_VLDL_FC_pct	Free cholesterol to total lipids ratio in small VLDL	0.0344898	0.00403958	7.6e-19	Chalazion	-0.0327198	0.0256936	0.202854	0.000567023	72.8969
rs11591147	1	55505647	T	G	met-d-S_VLDL_FC_pct	Free cholesterol to total lipids ratio in small VLDL	-0.272525	0.0150221	2e-76	Chalazion	0.0336847	0.0651534	0.605151	0.00254793	329.118
rs11679879	2	121336883	A	G	met-d-S_VLDL_FC_pct	Free cholesterol to total lipids ratio in small VLDL	0.0305189	0.00554558	4.9e-08	Chalazion	0.00754444	0.0345648	0.827219	0.00023604	30.2861
rs117733303	6	160922870	G	A	met-d-S_VLDL_FC_pct	Free cholesterol to total lipids ratio in small VLDL	0.153877	0.0146307	2.6e-26	Chalazion	0.00826206	0.118351	0.944345	0.000859883	110.616
rs12151108	19	11197261	A	G	met-d-S_VLDL_FC_pct	Free cholesterol to total lipids ratio in small VLDL	-0.113787	0.00605263	5.5e-83	Chalazion	-0.00967272	0.0403455	0.810526	0.00272815	353.425
rs12212146	6	161125454	C	T	met-d-S_VLDL_FC_pct	Free cholesterol to total lipids ratio in small VLDL	-0.0618217	0.00772276	9.2e-17	Chalazion	-0.0224433	0.0514972	0.66297	0.000525746	64.0821
rs1260326	2	27730940	C	T	met-d-S_VLDL_FC_pct	Free cholesterol to total lipids ratio in small VLDL	0.0720344	0.00402943	9.3e-75	Chalazion	0.0668187	0.025793	0.00958142	0.00248227	319.59
rs12740374	1	109817590	T	G	met-d-S_VLDL_FC_pct	Free cholesterol to total lipids ratio in small VLDL	-0.0739725	0.00474328	2.8e-56	Chalazion	-0.0479875	0.0298188	0.10755	0.00188445	243.211
rs13234131	7	73025975	G	A	met-d-S_VLDL_FC_pct	Free cholesterol to total lipids ratio in small VLDL	0.127689	0.00587135	6.61e-108	Chalazion	-0.0600937	0.0366825	0.101377	0.00367421	472.967
rs13282367	8	18244986	G	T	met-d-S_VLDL_FC_pct	Free cholesterol to total lipids ratio in small VLDL	-0.0279028	0.00512886	1.1e-08	Chalazion	0.0128762	0.0295215	0.662717	0.000229133	29.5974
rs1358980	6	43764551	T	C	met-d-S_VLDL_FC_pct	Free cholesterol to total lipids ratio in small VLDL	-0.028486	0.00396998	2.4e-13	Chalazion	0.000965381	0.0245232	0.968599	0.000405237	51.4857
rs144018203	11	116916060	C	G	met-d-S_VLDL_FC_pct	Free cholesterol to total lipids ratio in small VLDL	-0.23363	0.0199619	1.3e-33	Chalazion	-0.0946304	0.18682	0.612484	0.00115066	136.979
rs174537	11	61552680	T	G	met-d-S_VLDL_FC_pct	Free cholesterol to total lipids ratio in small VLDL	-0.0835097	0.00414484	5.1e-94	Chalazion	-0.0916862	0.0248379	0.000223044	0.00314363	405.937
rs1801689	17	64210580	C	A	met-d-S_VLDL_FC_pct	Free cholesterol to total lipids ratio in small VLDL	0.0899884	0.0114713	4.5e-16	Chalazion	-0.213483	0.123997	0.0851275	0.000479378	61.5386
rs190543502	15	43757184	C	T	met-d-S_VLDL_FC_pct	Free cholesterol to total lipids ratio in small VLDL	-0.158286	0.0129647	4.8e-35	Chalazion	-0.0185597	0.177353	0.916655	0.00117909	149.06
rs2043085	15	58680954	C	T	met-d-S_VLDL_FC_pct	Free cholesterol to total lipids ratio in small VLDL	0.0345695	0.00404919	1.7e-18	Chalazion	0.0139215	0.0247804	0.574257	0.000567179	72.887
rs2523764	6	29817617	G	A	met-d-S_VLDL_FC_pct	Free cholesterol to total lipids ratio in small VLDL	0.0308987	0.00416653	2.3e-14	Chalazion	-0.0241406	0.0285263	0.397409	0.000425105	54.996
rs2618566	20	17844684	T	G	met-d-S_VLDL_FC_pct	Free cholesterol to total lipids ratio in small VLDL	-0.0301458	0.00416816	4.4e-14	Chalazion	-0.0128563	0.026382	0.626036	0.000407689	52.3076
rs2642438	1	220970028	G	A	met-d-S_VLDL_FC_pct	Free cholesterol to total lipids ratio in small VLDL	0.0315867	0.00431812	3e-14	Chalazion	-0.0201987	0.027429	0.461488	0.000415951	53.508
rs2803619	10	113934384	C	G	met-d-S_VLDL_FC_pct	Free cholesterol to total lipids ratio in small VLDL	-0.0294835	0.00441413	8.4e-12	Chalazion	-0.00471084	0.0262269	0.857452	0.000347133	44.6137
rs28639492	12	123201726	C	T	met-d-S_VLDL_FC_pct	Free cholesterol to total lipids ratio in small VLDL	0.0278112	0.00484303	9.4e-09	Chalazion	-0.0109871	0.0312599	0.725232	0.000256888	32.9765
rs28752510	6	32579626	A	G	met-d-S_VLDL_FC_pct	Free cholesterol to total lipids ratio in small VLDL	-0.0336825	0.00397	4e-18	Chalazion	0.0541022	0.0246668	0.0282846	0.000563145	71.9826
rs28807203	19	45173951	C	A	met-d-S_VLDL_FC_pct	Free cholesterol to total lipids ratio in small VLDL	-0.12196	0.0091319	6e-41	Chalazion	0.0145221	0.0501097	0.771964	0.00139186	178.366
rs2925979	16	81534790	C	T	met-d-S_VLDL_FC_pct	Free cholesterol to total lipids ratio in small VLDL	0.0364977	0.0043004	1.6e-17	Chalazion	-0.0587726	0.0261687	0.0247098	0.000560612	72.03
rs2927468	19	45357939	G	A	met-d-S_VLDL_FC_pct	Free cholesterol to total lipids ratio in small VLDL	0.0497126	0.00398641	1e-38	Chalazion	-0.00558984	0.0245678	0.820014	0.001233	155.514
rs2943650	2	227105921	T	C	met-d-S_VLDL_FC_pct	Free cholesterol to total lipids ratio in small VLDL	-0.0434675	0.00411271	3e-26	Chalazion	0.028744	0.0254648	0.258994	0.00086553	111.705
rs328	8	19819724	G	C	met-d-S_VLDL_FC_pct	Free cholesterol to total lipids ratio in small VLDL	0.178459	0.00654251	8e-171	Chalazion	-0.00457936	0.0428937	0.914979	0.00574836	744.026
rs35163364	7	128732786	T	C	met-d-S_VLDL_FC_pct	Free cholesterol to total lipids ratio in small VLDL	0.024368	0.00399467	2.1e-09	Chalazion	-0.0195862	0.0263829	0.457856	0.000291419	37.2116
rs35363532	7	130445428	C	CT	met-d-S_VLDL_FC_pct	Free cholesterol to total lipids ratio in small VLDL	-0.0211683	0.00395238	4.5e-09	Chalazion	0.0455242	0.0245786	0.0639985	0.000223965	28.685
rs386397	2	21451827	G	A	met-d-S_VLDL_FC_pct	Free cholesterol to total lipids ratio in small VLDL	-0.0280815	0.00424835	4.6e-11	Chalazion	-0.00150121	0.0265901	0.954977	0.000338368	43.6918
rs4299376	2	44072576	T	G	met-d-S_VLDL_FC_pct	Free cholesterol to total lipids ratio in small VLDL	-0.034634	0.00422292	5.8e-18	Chalazion	0.0106509	0.0298458	0.721194	0.000525209	67.2635
rs4336630	8	126484276	G	T	met-d-S_VLDL_FC_pct	Free cholesterol to total lipids ratio in small VLDL	0.0478178	0.00414496	2.8e-31	Chalazion	-0.0226485	0.0258166	0.380332	0.00103463	133.088
rs438568	20	12958687	G	A	met-d-S_VLDL_FC_pct	Free cholesterol to total lipids ratio in small VLDL	0.0232116	0.00405623	8.7e-09	Chalazion	0.00849461	0.0258123	0.742086	0.000256383	32.7465
rs4722551	7	25991826	C	T	met-d-S_VLDL_FC_pct	Free cholesterol to total lipids ratio in small VLDL	0.0527633	0.00539989	1.7e-24	Chalazion	0.0196304	0.0299921	0.512778	0.00074107	95.476
rs472495	1	55521313	T	G	met-d-S_VLDL_FC_pct	Free cholesterol to total lipids ratio in small VLDL	0.0304444	0.00412663	3.4e-13	Chalazion	-0.0109213	0.0247859	0.659484	0.000422212	54.4282
rs60318332	19	8565131	G	A	met-d-S_VLDL_FC_pct	Free cholesterol to total lipids ratio in small VLDL	0.0580206	0.00706406	4.3e-16	Chalazion	-0.0120005	0.0484126	0.804228	0.000551442	67.4615
rs673548	2	21237544	A	G	met-d-S_VLDL_FC_pct	Free cholesterol to total lipids ratio in small VLDL	0.056393	0.00485874	4.1e-32	Chalazion	-0.000215265	0.0276313	0.993784	0.0010406	134.711
rs67408364	1	39618556	G	A	met-d-S_VLDL_FC_pct	Free cholesterol to total lipids ratio in small VLDL	-0.0266268	0.00482231	6.2e-09	Chalazion	0.0158512	0.0312991	0.612546	0.000238204	30.4879
rs679582	6	139831180	A	G	met-d-S_VLDL_FC_pct	Free cholesterol to total lipids ratio in small VLDL	0.0250114	0.0040798	1.2e-09	Chalazion	-0.0140356	0.0247288	0.570321	0.000292385	37.5836
rs72555385	7	73123473	G	A	met-d-S_VLDL_FC_pct	Free cholesterol to total lipids ratio in small VLDL	-0.0562064	0.00915544	1.8e-10	Chalazion	0.0258293	0.0831209	0.755995	0.000296193	37.6889
rs72647336	8	126445055	A	G	met-d-S_VLDL_FC_pct	Free cholesterol to total lipids ratio in small VLDL	-0.0574863	0.0091787	6.9e-10	Chalazion	0.0968326	0.0643075	0.132125	0.000354744	39.2253
rs72836561	17	41926126	T	C	met-d-S_VLDL_FC_pct	Free cholesterol to total lipids ratio in small VLDL	-0.142366	0.0113004	1.9e-37	Chalazion	-0.0358211	0.0694235	0.605868	0.00123602	158.718
rs72959041	6	127454893	A	G	met-d-S_VLDL_FC_pct	Free cholesterol to total lipids ratio in small VLDL	-0.0509839	0.00922221	1.1e-08	Chalazion	-0.0371177	0.0502446	0.460065	0.00024516	30.563
rs73191188	4	3105200	A	G	met-d-S_VLDL_FC_pct	Free cholesterol to total lipids ratio in small VLDL	0.0228009	0.00414027	1.6e-08	Chalazion	0.0274314	0.0246787	0.266334	0.000237365	30.3282
rs74340693	8	22608035	G	A	met-d-S_VLDL_FC_pct	Free cholesterol to total lipids ratio in small VLDL	-0.0835199	0.0145638	9.3e-09	Chalazion	-0.000454756	0.0664145	0.994537	0.00026402	32.8875
rs7679	20	44576502	C	T	met-d-S_VLDL_FC_pct	Free cholesterol to total lipids ratio in small VLDL	-0.0590642	0.00507756	2e-33	Chalazion	-0.0157859	0.0344349	0.646645	0.00105814	135.313
rs7707394	5	74472939	A	G	met-d-S_VLDL_FC_pct	Free cholesterol to total lipids ratio in small VLDL	0.034668	0.00411241	1.7e-17	Chalazion	-0.0344861	0.0252875	0.172644	0.000551835	71.0665
rs77542162	17	67081278	G	A	met-d-S_VLDL_FC_pct	Free cholesterol to total lipids ratio in small VLDL	0.129399	0.0132715	1.6e-23	Chalazion	0.0442402	0.154457	0.774553	0.000741871	95.0653
rs7765813	6	25624395	T	G	met-d-S_VLDL_FC_pct	Free cholesterol to total lipids ratio in small VLDL	-0.0364952	0.00649735	4.1e-09	Chalazion	0.0720735	0.0428401	0.0924932	0.000246221	31.55
rs78058190	2	219699999	A	G	met-d-S_VLDL_FC_pct	Free cholesterol to total lipids ratio in small VLDL	-0.075745	0.0102081	8.5e-15	Chalazion	0.00437198	0.0448068	0.92227	0.000546077	55.0577
rs8103315	19	45254168	A	C	met-d-S_VLDL_FC_pct	Free cholesterol to total lipids ratio in small VLDL	0.0596431	0.00590797	2.5e-23	Chalazion	-0.0295509	0.0315939	0.349616	0.000834901	101.916
rs964184	11	116648917	C	G	met-d-S_VLDL_FC_pct	Free cholesterol to total lipids ratio in small VLDL	0.17729	0.00581211	1e-200	Chalazion	-0.0113333	0.0347475	0.744303	0.00723708	930.467
rs9687846	5	55861894	A	G	met-d-S_VLDL_FC_pct	Free cholesterol to total lipids ratio in small VLDL	-0.0438077	0.00491376	4.2e-19	Chalazion	0.055913	0.0358899	0.119257	0.000617349	79.4828
rs1006656	17	17682484	A	G	met-d-L_HDL_L	Total lipids in large HDL	0.0304245	0.00560965	1.7e-08	Chalazion	-0.00276532	0.0339429	0.935068	0.000194097	29.4154
rs1024137	2	227095876	T	G	met-d-L_HDL_L	Total lipids in large HDL	-0.0391375	0.00378059	7e-28	Chalazion	0.0311743	0.0254505	0.220612	0.000700122	107.168
rs10468017	15	58678512	T	C	met-d-L_HDL_L	Total lipids in large HDL	0.162315	0.00396815	1e-200	Chalazion	-8.06e-05	0.0259776	0.997524	0.0109788	1673.17
rs1057208	20	44563007	T	C	met-d-L_HDL_L	Total lipids in large HDL	-0.159863	0.0046608	1e-200	Chalazion	-0.0141586	0.0344522	0.6811	0.00774744	1176.45
rs10769254	11	47362465	C	G	met-d-L_HDL_L	Total lipids in large HDL	0.0381241	0.00465322	4.4e-17	Chalazion	-0.0116845	0.0278678	0.67501	0.000445817	67.1262
rs11045171	12	20470199	G	A	met-d-L_HDL_L	Total lipids in large HDL	0.0277613	0.00457704	7e-10	Chalazion	0.0447476	0.0298336	0.133639	0.000244235	36.7883
rs11057469	12	124637888	A	G	met-d-L_HDL_L	Total lipids in large HDL	0.0233957	0.00371516	3e-09	Chalazion	-0.0142519	0.024691	0.563797	0.000267337	39.6567
rs11057692	12	125071027	G	A	met-d-L_HDL_L	Total lipids in large HDL	-0.0230094	0.00431138	1.9e-08	Chalazion	0.0454581	0.0266228	0.0877304	0.000191064	28.4825
rs11065991	12	112083162	T	C	met-d-L_HDL_L	Total lipids in large HDL	-0.0189413	0.00368295	7.4e-09	Chalazion	0.0201076	0.025187	0.424677	0.000174305	26.4501
rs112001035	17	66823805	A	G	met-d-L_HDL_L	Total lipids in large HDL	-0.0458667	0.00779943	6.8e-09	Chalazion	0.0223593	0.0452948	0.62156	0.000236285	34.5835
rs1139490	4	100045141	T	C	met-d-L_HDL_L	Total lipids in large HDL	-0.0238884	0.0039469	8.1e-10	Chalazion	0.0278085	0.0266156	0.296108	0.000241047	36.6321
rs11429307	5	55857025	G	GT	met-d-L_HDL_L	Total lipids in large HDL	0.0446735	0.00462151	1.1e-23	Chalazion	-0.0258966	0.0357694	0.469074	0.000618033	93.4399
rs116843064	19	8429323	A	G	met-d-L_HDL_L	Total lipids in large HDL	0.186762	0.0130119	4.1e-48	Chalazion	-0.12591	0.0754096	0.0949817	0.00135739	206.013
rs11786900	8	9239958	C	G	met-d-L_HDL_L	Total lipids in large HDL	-0.0334655	0.00611971	1.5e-08	Chalazion	-0.0109244	0.0358736	0.760727	0.000195086	29.9043
rs11789603	9	107647019	T	C	met-d-L_HDL_L	Total lipids in large HDL	0.0421266	0.00583768	2.7e-12	Chalazion	0.0251265	0.046731	0.590795	0.000344185	52.0754
rs12510382	4	970112	G	A	met-d-L_HDL_L	Total lipids in large HDL	0.0212586	0.00366768	2.4e-09	Chalazion	0.0215724	0.0246322	0.381148	0.000224512	33.5959
rs1260326	2	27730940	C	T	met-d-L_HDL_L	Total lipids in large HDL	0.0259675	0.00370355	4.3e-13	Chalazion	0.0668187	0.025793	0.00958142	0.000322574	49.1614
rs12786130	11	27505954	T	C	met-d-L_HDL_L	Total lipids in large HDL	0.0228451	0.00427702	4.8e-08	Chalazion	0.0338145	0.0295967	0.253242	0.000189408	28.5301
rs13107325	4	103188709	T	C	met-d-L_HDL_L	Total lipids in large HDL	-0.0691826	0.00691039	4.7e-25	Chalazion	0.0827262	0.10424	0.427422	0.000658259	100.228
rs13118477	4	89704367	A	G	met-d-L_HDL_L	Total lipids in large HDL	-0.0210011	0.00372431	4.8e-08	Chalazion	-0.019835	0.0246189	0.420427	0.000209923	31.7975
rs13389219	2	165528876	T	C	met-d-L_HDL_L	Total lipids in large HDL	0.0360209	0.00371178	1e-23	Chalazion	-0.032019	0.0256899	0.21263	0.00061878	94.177
rs144018203	11	116916060	C	G	met-d-L_HDL_L	Total lipids in large HDL	-0.136952	0.0183429	3e-14	Chalazion	-0.0946304	0.18682	0.612484	0.000395392	55.7443
rs1457489	18	57861961	A	G	met-d-L_HDL_L	Total lipids in large HDL	-0.0235418	0.00412738	6.2e-09	Chalazion	0.0568537	0.0308159	0.0650444	0.000215697	32.5335
rs147627829	6	34335088	A	G	met-d-L_HDL_L	Total lipids in large HDL	-0.0616435	0.00888258	6.4e-12	Chalazion	0.0833516	0.0809942	0.30343	0.000320172	48.1611
rs148063610	10	45998984	C	CAAATAAAT	met-d-L_HDL_L	Total lipids in large HDL	-0.0322845	0.00435462	3.8e-14	Chalazion	-0.0326657	0.0316426	0.301916	0.000376543	54.9652
rs150224153	20	43008981	T	C	met-d-L_HDL_L	Total lipids in large HDL	-0.0709633	0.0110391	5.4e-11	Chalazion	0.0444691	0.0463475	0.337322	0.000285863	41.3238
rs1546954	1	230303848	G	T	met-d-L_HDL_L	Total lipids in large HDL	0.0450201	0.00371664	2.5e-36	Chalazion	-0.0545169	0.0246435	0.0269513	0.000961963	146.728
rs1560390	15	58580781	C	T	met-d-L_HDL_L	Total lipids in large HDL	-0.0669423	0.00439561	1.8e-58	Chalazion	-0.0215795	0.0338637	0.523966	0.00153634	231.933
rs174576	11	61603510	A	C	met-d-L_HDL_L	Total lipids in large HDL	-0.0773728	0.00379236	4.2e-101	Chalazion	-0.0898769	0.0248335	0.000295543	0.00272402	416.253
rs187459727	20	44017989	T	C	met-d-L_HDL_L	Total lipids in large HDL	0.0525798	0.00987671	2.9e-08	Chalazion	-0.00392028	0.0965985	0.967628	0.000196588	28.3409
rs2066714	9	107586753	C	T	met-d-L_HDL_L	Total lipids in large HDL	0.0311652	0.00539085	2.1e-09	Chalazion	-0.0104578	0.0418036	0.802461	0.000218167	33.4215
rs2229357	12	57843711	A	G	met-d-L_HDL_L	Total lipids in large HDL	0.0278601	0.00422543	5.2e-12	Chalazion	0.0342139	0.0289226	0.23683	0.0002839	43.4734
rs2307111	5	75003678	C	T	met-d-L_HDL_L	Total lipids in large HDL	0.0244488	0.00371005	5.5e-11	Chalazion	-0.0227275	0.0247333	0.358148	0.000286093	43.4266
rs2642438	1	220970028	G	A	met-d-L_HDL_L	Total lipids in large HDL	0.0326601	0.00396873	1.1e-17	Chalazion	-0.0201987	0.027429	0.461488	0.000444702	67.7223
rs2737205	8	116610180	C	T	met-d-L_HDL_L	Total lipids in large HDL	0.0284389	0.00366904	2.7e-14	Chalazion	0.000972715	0.0266688	0.970904	0.000398296	60.0787
rs2740488	9	107661742	C	A	met-d-L_HDL_L	Total lipids in large HDL	-0.0378447	0.00411825	2.4e-21	Chalazion	-0.0281258	0.0307918	0.361023	0.000558343	84.4471
rs2803619	10	113934384	C	G	met-d-L_HDL_L	Total lipids in large HDL	-0.038802	0.00405538	9.6e-23	Chalazion	-0.00471084	0.0262269	0.857452	0.000601237	91.5472
rs2925979	16	81534790	C	T	met-d-L_HDL_L	Total lipids in large HDL	0.0360034	0.00393102	3.1e-21	Chalazion	-0.0587726	0.0261687	0.0247098	0.000545529	83.8835
rs3092498	20	44055710	C	T	met-d-L_HDL_L	Total lipids in large HDL	0.0210347	0.00365411	3.9e-08	Chalazion	0.0267827	0.0246731	0.277699	0.000220962	33.1367
rs333947	1	110470764	A	G	met-d-L_HDL_L	Total lipids in large HDL	-0.0298451	0.00506563	8.8e-10	Chalazion	0.00498564	0.0328726	0.87945	0.000227302	34.712
rs34060476	7	73037956	G	A	met-d-L_HDL_L	Total lipids in large HDL	0.0599587	0.0053128	9.8e-31	Chalazion	-0.0534718	0.0362268	0.139936	0.000838589	127.367
rs34695955	17	37808759	G	T	met-d-L_HDL_L	Total lipids in large HDL	-0.0388851	0.00670915	1.4e-08	Chalazion	-0.0242111	0.0439137	0.581405	0.0002214	33.5917
rs35135293	2	20363666	T	C	met-d-L_HDL_L	Total lipids in large HDL	-0.021433	0.00364141	5.5e-10	Chalazion	0.0301403	0.024905	0.226199	0.000229429	34.6439
rs3735687	7	1066297	G	A	met-d-L_HDL_L	Total lipids in large HDL	-0.0334589	0.0036854	9.3e-20	Chalazion	-0.0128017	0.0248159	0.605949	0.000546412	82.4241
rs3764261	16	56993324	A	C	met-d-L_HDL_L	Total lipids in large HDL	0.210386	0.00385437	1e-200	Chalazion	0.0207097	0.0272607	0.447438	0.0194022	2979.39
rs4078216	12	125434716	A	G	met-d-L_HDL_L	Total lipids in large HDL	0.0257611	0.0042365	1.8e-08	Chalazion	0.0177453	0.0267846	0.507638	0.000242742	36.9755
rs4418728	10	94839724	T	G	met-d-L_HDL_L	Total lipids in large HDL	0.0251439	0.00364389	5e-12	Chalazion	0.0153649	0.0244518	0.529759	0.000313033	47.614
rs4795386	17	37746847	G	A	met-d-L_HDL_L	Total lipids in large HDL	0.0216575	0.00407873	8.6e-09	Chalazion	0.0262541	0.0278638	0.346076	0.000187866	28.1947
rs488490	15	58737661	A	C	met-d-L_HDL_L	Total lipids in large HDL	-0.155772	0.00516559	1e-200	Chalazion	0.0190763	0.0348853	0.584495	0.00609722	909.366
rs4986970	16	67976320	T	A	met-d-L_HDL_L	Total lipids in large HDL	-0.0846748	0.0100038	1.1e-18	Chalazion	0.0231935	0.072773	0.749946	0.000469849	71.6438
rs5030789	15	40986355	G	A	met-d-L_HDL_L	Total lipids in large HDL	0.020887	0.00366339	3.3e-09	Chalazion	0.0373473	0.0267462	0.162606	0.000214178	32.5077
rs5082	1	161193683	A	G	met-d-L_HDL_L	Total lipids in large HDL	-0.0215638	0.0037433	3.3e-08	Chalazion	0.00275834	0.0250666	0.912377	0.00021894	33.185
rs5167	19	45448465	G	T	met-d-L_HDL_L	Total lipids in large HDL	0.0419072	0.00379288	1.5e-29	Chalazion	-0.0125774	0.0250028	0.614936	0.000801446	122.078
rs55707100	15	43820717	T	C	met-d-L_HDL_L	Total lipids in large HDL	-0.0683859	0.0113848	6.2e-10	Chalazion	-0.0881006	0.168084	0.600178	0.000235816	36.0813
rs55714927	17	7080316	T	C	met-d-L_HDL_L	Total lipids in large HDL	0.0251415	0.00461193	1e-08	Chalazion	0.00991895	0.0280818	0.723926	0.000195342	29.7178
rs559355	11	75451281	T	A	met-d-L_HDL_L	Total lipids in large HDL	-0.0377975	0.00498299	9.5e-14	Chalazion	-0.0377172	0.0289714	0.192959	0.000380095	57.5369
rs59104589	2	242237902	T	C	met-d-L_HDL_L	Total lipids in large HDL	0.0244678	0.00377826	9.6e-13	Chalazion	0.044322	0.0250163	0.0764399	0.000275473	41.9379
rs60847460	10	113983758	T	C	met-d-L_HDL_L	Total lipids in large HDL	-0.0342634	0.0051935	2.3e-11	Chalazion	0.0466469	0.0365507	0.201877	0.000288291	43.5252
rs61781392	1	40083641	A	C	met-d-L_HDL_L	Total lipids in large HDL	-0.0309765	0.00440333	8.6e-14	Chalazion	0.0246628	0.0301003	0.412584	0.000325776	49.4883
rs6498540	16	15130594	G	A	met-d-L_HDL_L	Total lipids in large HDL	-0.0295974	0.0039295	7.1e-15	Chalazion	0.0155505	0.0259784	0.549445	0.000369363	56.7326
rs654689	6	139834869	A	G	met-d-L_HDL_L	Total lipids in large HDL	0.0192808	0.00368756	3.7e-08	Chalazion	-0.0116125	0.0244882	0.635351	0.000179771	27.3383
rs6694102	1	182119332	A	G	met-d-L_HDL_L	Total lipids in large HDL	-0.033515	0.00387903	3.1e-18	Chalazion	0.0168933	0.0271636	0.534	0.000489596	74.6504
rs676210	2	21231524	A	G	met-d-L_HDL_L	Total lipids in large HDL	0.0597517	0.00446817	2.4e-40	Chalazion	0.00136824	0.0276169	0.960486	0.00116695	178.83
rs686030	9	15304782	A	C	met-d-L_HDL_L	Total lipids in large HDL	0.0485243	0.00522221	1.9e-21	Chalazion	-0.0402841	0.0381928	0.291537	0.000568525	86.3396
rs7012814	8	9173358	A	G	met-d-L_HDL_L	Total lipids in large HDL	0.0339923	0.00365419	3.9e-20	Chalazion	-0.00574777	0.024573	0.815058	0.000576207	86.5324
rs7037849	9	139973820	T	C	met-d-L_HDL_L	Total lipids in large HDL	0.0195893	0.00374259	4.6e-08	Chalazion	0.0166129	0.0252831	0.511132	0.000179895	27.3964
rs705379	7	94953895	A	G	met-d-L_HDL_L	Total lipids in large HDL	-0.0250968	0.00366323	1.2e-12	Chalazion	-0.00593303	0.0255277	0.816216	0.000314286	46.9362
rs7136506	12	125326153	C	T	met-d-L_HDL_L	Total lipids in large HDL	-0.0444637	0.00448528	8.1e-24	Chalazion	0.0106069	0.0296298	0.720357	0.000669063	98.2725
rs7241918	18	47160953	T	G	met-d-L_HDL_L	Total lipids in large HDL	0.0620617	0.0047638	7.7e-40	Chalazion	-0.0296235	0.0325111	0.3622	0.00112261	169.723
rs72555385	7	73123473	G	A	met-d-L_HDL_L	Total lipids in large HDL	-0.0530855	0.00841392	4.4e-10	Chalazion	0.0258293	0.0831209	0.755995	0.000264214	39.8066
rs72836561	17	41926126	T	C	met-d-L_HDL_L	Total lipids in large HDL	-0.138013	0.0103849	2.2e-43	Chalazion	-0.0358211	0.0694235	0.605868	0.00116159	176.618
rs7308864	12	109871179	G	A	met-d-L_HDL_L	Total lipids in large HDL	0.0263797	0.00362134	4.7e-14	Chalazion	0.0161423	0.0245898	0.511525	0.000347189	53.0641
rs737337	19	11347493	C	T	met-d-L_HDL_L	Total lipids in large HDL	-0.0528604	0.006808	9.4e-15	Chalazion	0.043523	0.0428381	0.309635	0.000396188	60.2867
rs7475340	10	76839355	G	A	met-d-L_HDL_L	Total lipids in large HDL	-0.0183706	0.00363964	4.2e-08	Chalazion	0.0155694	0.024515	0.525366	0.000168574	25.4759
rs75460349	1	27180088	C	A	met-d-L_HDL_L	Total lipids in large HDL	-0.0856292	0.0121806	7.3e-12	Chalazion	-0.0184517	0.065489	0.778133	0.000333111	49.4204
rs75627662	19	45413576	T	C	met-d-L_HDL_L	Total lipids in large HDL	-0.0325487	0.00448673	1.1e-13	Chalazion	0.00523777	0.0298909	0.860899	0.000346642	52.6269
rs75714888	16	56752882	A	C	met-d-L_HDL_L	Total lipids in large HDL	-0.0806197	0.0124827	2.7e-10	Chalazion	-0.108179	0.0715336	0.130463	0.000275026	41.7124
rs75911530	16	57049137	A	G	met-d-L_HDL_L	Total lipids in large HDL	-0.142674	0.0106416	3.4e-43	Chalazion	0.107243	0.1247	0.389785	0.00129482	179.753
rs76070947	20	44113286	G	C	met-d-L_HDL_L	Total lipids in large HDL	-0.0525684	0.00864817	9.2e-10	Chalazion	-0.0846741	0.0542526	0.118586	0.000247264	36.9489
rs77516617	15	59058720	A	G	met-d-L_HDL_L	Total lipids in large HDL	-0.0503436	0.00817346	4.8e-10	Chalazion	0.0241469	0.0869894	0.781333	0.000253541	37.9382
rs77960347	18	47109955	G	A	met-d-L_HDL_L	Total lipids in large HDL	0.214749	0.0158427	3e-43	Chalazion	0.207257	0.141731	0.143652	0.00120492	183.74
rs78058190	2	219699999	A	G	met-d-L_HDL_L	Total lipids in large HDL	-0.0569089	0.00938247	6.3e-09	Chalazion	0.00437198	0.0448068	0.92227	0.000308252	36.7897
rs7810507	7	130437476	A	G	met-d-L_HDL_L	Total lipids in large HDL	-0.0313354	0.00402956	2.2e-14	Chalazion	0.0309887	0.026954	0.250271	0.000396841	60.4721
rs7924036	10	65191645	T	G	met-d-L_HDL_L	Total lipids in large HDL	0.0201103	0.00362478	4.2e-09	Chalazion	-0.003439	0.0244561	0.888171	0.000202198	30.7804
rs8058512	16	57151796	T	C	met-d-L_HDL_L	Total lipids in large HDL	-0.0246861	0.00405049	1.6e-09	Chalazion	0.0313274	0.0263454	0.2344	0.000243525	37.1441
rs921919	12	125265201	A	G	met-d-L_HDL_L	Total lipids in large HDL	-0.042885	0.0039369	9.5e-31	Chalazion	0.014983	0.0249068	0.547465	0.00081387	118.659
rs9491697	6	127456122	G	A	met-d-L_HDL_L	Total lipids in large HDL	-0.0289794	0.00365079	1.8e-16	Chalazion	-0.00991705	0.0246135	0.687015	0.000417679	63.0094
rs964184	11	116648917	C	G	met-d-L_HDL_L	Total lipids in large HDL	0.0905128	0.00534072	2.9e-68	Chalazion	-0.0113333	0.0347475	0.744303	0.00188632	287.224
rs9844972	3	150097635	C	G	met-d-L_HDL_L	Total lipids in large HDL	-0.0388609	0.00718731	2.8e-09	Chalazion	-0.122481	0.0540016	0.0233233	0.000198609	29.2343
rs9955201	18	47126172	A	G	met-d-L_HDL_L	Total lipids in large HDL	0.0713777	0.0101462	1e-12	Chalazion	-0.0025749	0.0433558	0.952642	0.000332557	49.4901
rs998584	6	43757896	A	C	met-d-L_HDL_L	Total lipids in large HDL	-0.034442	0.00363137	5.9e-22	Chalazion	0.000341957	0.0246143	0.988916	0.000592385	89.9572
rs10085931	8	18245449	G	A	met-d-L_HDL_C_pct	Cholesterol to total lipids ratio in large HDL	-0.0372646	0.00495931	2e-15	Chalazion	0.01113	0.0293215	0.704253	0.000426882	56.4612
rs1057208	20	44563007	T	C	met-d-L_HDL_C_pct	Cholesterol to total lipids ratio in large HDL	-0.168876	0.00500706	1e-200	Chalazion	-0.0141586	0.0344522	0.6811	0.00864566	1137.55
rs10642257	7	25992323	A	AAGGCC	met-d-L_HDL_C_pct	Cholesterol to total lipids ratio in large HDL	-0.0399972	0.00532538	1.1e-14	Chalazion	-0.0256535	0.0298914	0.390769	0.000430337	56.4102
rs10750766	11	65473798	A	C	met-d-L_HDL_C_pct	Cholesterol to total lipids ratio in large HDL	-0.0274099	0.00428822	2.5e-10	Chalazion	-0.00882478	0.0278915	0.751701	0.000309519	40.8565
rs10773049	12	124506631	C	T	met-d-L_HDL_C_pct	Cholesterol to total lipids ratio in large HDL	0.0310254	0.00399034	5.1e-15	Chalazion	-0.0189252	0.0248382	0.446096	0.000459286	60.4526
rs10774625	12	111910219	G	A	met-d-L_HDL_C_pct	Cholesterol to total lipids ratio in large HDL	0.0261114	0.003899	4.1e-13	Chalazion	-0.0151046	0.0246952	0.540775	0.000340892	44.8491
rs10786114	10	95309022	T	C	met-d-L_HDL_C_pct	Cholesterol to total lipids ratio in large HDL	0.0390608	0.00590665	2.3e-10	Chalazion	-0.00455627	0.0350447	0.896556	0.000332218	43.732
rs10842708	12	26474867	A	G	met-d-L_HDL_C_pct	Cholesterol to total lipids ratio in large HDL	0.0283963	0.00453622	2.5e-10	Chalazion	0.0120679	0.0270782	0.655836	0.000297283	39.1864
rs10937924	4	3374898	C	T	met-d-L_HDL_C_pct	Cholesterol to total lipids ratio in large HDL	-0.0244143	0.00396439	3.7e-10	Chalazion	-0.0380669	0.0245772	0.121413	0.000288044	37.9259
rs11077783	17	73275747	A	G	met-d-L_HDL_C_pct	Cholesterol to total lipids ratio in large HDL	-0.024101	0.00423902	2e-08	Chalazion	-0.00995836	0.027946	0.721584	0.000251768	32.325
rs11207994	1	63047987	T	C	met-d-L_HDL_C_pct	Cholesterol to total lipids ratio in large HDL	0.0584517	0.00407809	3.6e-47	Chalazion	0.0100066	0.0277803	0.718696	0.00155645	205.438
rs113563886	16	67947158	C	T	met-d-L_HDL_C_pct	Cholesterol to total lipids ratio in large HDL	0.0385205	0.00609385	2.5e-11	Chalazion	0.0259894	0.0337861	0.441754	0.000305839	39.9577
rs11429307	5	55857025	G	GT	met-d-L_HDL_C_pct	Cholesterol to total lipids ratio in large HDL	0.0543356	0.00496415	4e-29	Chalazion	-0.0258966	0.0357694	0.469074	0.000914283	119.806
rs116843064	19	8429323	A	G	met-d-L_HDL_C_pct	Cholesterol to total lipids ratio in large HDL	0.231044	0.0139592	5.6e-63	Chalazion	-0.12591	0.0754096	0.0949817	0.00207738	273.948
rs116881820	19	45397952	C	T	met-d-L_HDL_C_pct	Cholesterol to total lipids ratio in large HDL	0.063929	0.0122624	3.7e-08	Chalazion	0.0107427	0.0829471	0.896952	0.000207327	27.1797
rs117209788	12	124014251	T	C	met-d-L_HDL_C_pct	Cholesterol to total lipids ratio in large HDL	-0.0429322	0.00677553	3.2e-10	Chalazion	0.0385923	0.060477	0.523388	0.000304786	40.1495
rs12218613	10	65390634	C	T	met-d-L_HDL_C_pct	Cholesterol to total lipids ratio in large HDL	0.0206233	0.00395847	2.7e-08	Chalazion	-0.0026344	0.0266949	0.921388	0.000207595	27.1432
rs1260326	2	27730940	C	T	met-d-L_HDL_C_pct	Cholesterol to total lipids ratio in large HDL	0.0757377	0.0039769	6.7e-83	Chalazion	0.0668187	0.025793	0.00958142	0.00274406	362.689
rs12720828	2	21241744	T	C	met-d-L_HDL_C_pct	Cholesterol to total lipids ratio in large HDL	-0.0362387	0.00511342	3e-12	Chalazion	-0.0162321	0.0307902	0.598066	0.000380536	50.2253
rs12740374	1	109817590	T	G	met-d-L_HDL_C_pct	Cholesterol to total lipids ratio in large HDL	-0.0535507	0.00468244	6.7e-31	Chalazion	-0.0479875	0.0298188	0.10755	0.000987582	130.793
rs13107325	4	103188709	T	C	met-d-L_HDL_C_pct	Cholesterol to total lipids ratio in large HDL	-0.0469355	0.00742428	3.6e-11	Chalazion	0.0827262	0.10424	0.427422	0.000302974	39.9663
rs13118477	4	89704367	A	G	met-d-L_HDL_C_pct	Cholesterol to total lipids ratio in large HDL	-0.0266632	0.00400126	3.5e-11	Chalazion	-0.019835	0.0246189	0.420427	0.000338376	44.4049
rs13389219	2	165528876	T	C	met-d-L_HDL_C_pct	Cholesterol to total lipids ratio in large HDL	0.0439826	0.00398574	1.1e-29	Chalazion	-0.032019	0.0256899	0.21263	0.000922547	121.771
rs141820146	19	11209757	CCAAA	C	met-d-L_HDL_C_pct	Cholesterol to total lipids ratio in large HDL	-0.0392201	0.00594839	3.2e-11	Chalazion	-0.0236591	0.0402552	0.556715	0.000336312	43.4729
rs144018203	11	116916060	C	G	met-d-L_HDL_C_pct	Cholesterol to total lipids ratio in large HDL	-0.198587	0.0197044	4e-26	Chalazion	-0.0946304	0.18682	0.612484	0.000831366	101.572
rs17052058	3	52344680	G	A	met-d-L_HDL_C_pct	Cholesterol to total lipids ratio in large HDL	0.027673	0.00505057	4.1e-08	Chalazion	-0.00494097	0.0408428	0.903711	0.000226878	30.0215
rs174554	11	61579463	G	A	met-d-L_HDL_C_pct	Cholesterol to total lipids ratio in large HDL	-0.0690302	0.00409437	1.6e-68	Chalazion	-0.0899757	0.0248468	0.000293218	0.00214378	284.252
rs17492120	6	25590311	T	C	met-d-L_HDL_C_pct	Cholesterol to total lipids ratio in large HDL	-0.0313675	0.00582177	2e-08	Chalazion	0.0445125	0.0407813	0.275056	0.000220014	29.0302
rs190543502	15	43757184	C	T	met-d-L_HDL_C_pct	Cholesterol to total lipids ratio in large HDL	-0.142863	0.0128024	1.7e-29	Chalazion	-0.0185597	0.177353	0.916655	0.000960512	124.525
rs1982151	9	86617265	G	A	met-d-L_HDL_C_pct	Cholesterol to total lipids ratio in large HDL	-0.0248582	0.00446514	4.2e-08	Chalazion	-0.0313045	0.0278437	0.260889	0.000235829	30.9934
rs2035403	4	88018991	G	A	met-d-L_HDL_C_pct	Cholesterol to total lipids ratio in large HDL	-0.0283634	0.00397557	1.8e-14	Chalazion	0.00536136	0.0251556	0.831227	0.000385608	50.9
rs2068888	10	94839642	A	G	met-d-L_HDL_C_pct	Cholesterol to total lipids ratio in large HDL	0.0275321	0.00391425	2e-12	Chalazion	0.0149871	0.0244562	0.54	0.000375231	49.4745
rs2175055	9	1033354	T	C	met-d-L_HDL_C_pct	Cholesterol to total lipids ratio in large HDL	-0.0230571	0.00424539	3e-08	Chalazion	-0.0215047	0.0259304	0.406922	0.000226724	29.4968
rs2302263	11	64021821	T	C	met-d-L_HDL_C_pct	Cholesterol to total lipids ratio in large HDL	-0.0484209	0.00688522	1.1e-12	Chalazion	0.0936527	0.0364883	0.0102688	0.00037679	49.4573
rs236651	7	75044830	A	G	met-d-L_HDL_C_pct	Cholesterol to total lipids ratio in large HDL	-0.0221108	0.00412608	2.1e-08	Chalazion	-0.00281847	0.0246089	0.908817	0.000239109	28.7166
rs2618567	20	17844492	T	G	met-d-L_HDL_C_pct	Cholesterol to total lipids ratio in large HDL	-0.0252632	0.00411164	4.7e-11	Chalazion	-0.0182895	0.026065	0.482873	0.000286896	37.7526
rs28752510	6	32579626	A	G	met-d-L_HDL_C_pct	Cholesterol to total lipids ratio in large HDL	-0.0311706	0.00391988	8e-16	Chalazion	0.0541022	0.0246668	0.0282846	0.000482283	63.2331
rs28807203	19	45173951	C	A	met-d-L_HDL_C_pct	Cholesterol to total lipids ratio in large HDL	-0.0624949	0.00903924	1.8e-12	Chalazion	0.0145221	0.0501097	0.771964	0.000365467	47.7997
rs2925979	16	81534790	C	T	met-d-L_HDL_C_pct	Cholesterol to total lipids ratio in large HDL	0.037318	0.00423344	1.1e-18	Chalazion	-0.0587726	0.0261687	0.0247098	0.000586095	77.7052
rs2927468	19	45357939	G	A	met-d-L_HDL_C_pct	Cholesterol to total lipids ratio in large HDL	0.0295048	0.00394596	6.1e-15	Chalazion	-0.00558984	0.0245678	0.820014	0.000434324	55.9088
rs2943654	2	227112754	T	C	met-d-L_HDL_C_pct	Cholesterol to total lipids ratio in large HDL	-0.045196	0.00405788	1.5e-29	Chalazion	0.030447	0.0254606	0.231757	0.00093529	124.051
rs3092498	20	44055710	C	T	met-d-L_HDL_C_pct	Cholesterol to total lipids ratio in large HDL	0.0230932	0.00392558	1.1e-08	Chalazion	0.0267827	0.0246731	0.277699	0.000266326	34.6067
rs3130521	6	31196376	C	T	met-d-L_HDL_C_pct	Cholesterol to total lipids ratio in large HDL	-0.0238788	0.00401269	2.2e-09	Chalazion	-0.0465375	0.0259065	0.0724369	0.000269732	35.4123
rs328	8	19819724	G	C	met-d-L_HDL_C_pct	Cholesterol to total lipids ratio in large HDL	0.149778	0.00645876	3.9e-122	Chalazion	-0.00457936	0.0428937	0.914979	0.00404914	537.771
rs34062580	7	73033559	A	G	met-d-L_HDL_C_pct	Cholesterol to total lipids ratio in large HDL	0.102799	0.00578709	5.4e-73	Chalazion	-0.0602217	0.0367025	0.100838	0.00239489	315.542
rs3741521	12	125264293	A	G	met-d-L_HDL_C_pct	Cholesterol to total lipids ratio in large HDL	-0.0303186	0.0042175	2.9e-14	Chalazion	0.0149985	0.0248917	0.546807	0.000406658	51.6783
rs3764261	16	56993324	A	C	met-d-L_HDL_C_pct	Cholesterol to total lipids ratio in large HDL	0.177549	0.00415089	1e-200	Chalazion	0.0207097	0.0272607	0.447438	0.0138182	1829.59
rs4076834	2	44081627	G	T	met-d-L_HDL_C_pct	Cholesterol to total lipids ratio in large HDL	-0.0490733	0.00794454	8.9e-10	Chalazion	-0.0526716	0.0444487	0.236018	0.000289511	38.1551
rs4519692	3	49873188	T	C	met-d-L_HDL_C_pct	Cholesterol to total lipids ratio in large HDL	-0.0245967	0.00415928	9.4e-09	Chalazion	-0.0194684	0.0281494	0.489183	0.000264267	34.9718
rs4656292	1	161194641	G	A	met-d-L_HDL_C_pct	Cholesterol to total lipids ratio in large HDL	-0.029435	0.00401729	1.5e-13	Chalazion	-0.000118086	0.0250772	0.996243	0.000408437	53.6861
rs4760259	12	57860826	C	T	met-d-L_HDL_C_pct	Cholesterol to total lipids ratio in large HDL	0.0242289	0.00418341	5.2e-10	Chalazion	0.00961538	0.0247573	0.697731	0.000254649	33.5434
rs58542926	19	19379549	T	C	met-d-L_HDL_C_pct	Cholesterol to total lipids ratio in large HDL	0.0447729	0.00742026	6.4e-09	Chalazion	-0.0615872	0.0501248	0.219193	0.000276101	36.4076
rs6065819	20	44105636	A	C	met-d-L_HDL_C_pct	Cholesterol to total lipids ratio in large HDL	-0.0419072	0.00609655	3.5e-12	Chalazion	-0.0239344	0.0360852	0.507154	0.000361728	47.2508
rs6658257	1	93820684	G	A	met-d-L_HDL_C_pct	Cholesterol to total lipids ratio in large HDL	-0.0237981	0.00397977	1.1e-09	Chalazion	-0.0329038	0.0253432	0.194175	0.000271356	35.7576
rs668459	6	139835689	T	C	met-d-L_HDL_C_pct	Cholesterol to total lipids ratio in large HDL	0.0288998	0.00395376	2.9e-13	Chalazion	-0.0113198	0.0244871	0.643883	0.000403968	53.428
rs675849	9	15298666	C	T	met-d-L_HDL_C_pct	Cholesterol to total lipids ratio in large HDL	0.0330224	0.00563104	4.2e-09	Chalazion	-0.0559342	0.0408545	0.170966	0.000261574	34.3906
rs6864091	5	75010002	C	T	met-d-L_HDL_C_pct	Cholesterol to total lipids ratio in large HDL	0.0358342	0.00405424	1.1e-18	Chalazion	-0.0106645	0.0248206	0.66744	0.000593521	78.1226
rs6905288	6	43758873	A	G	met-d-L_HDL_C_pct	Cholesterol to total lipids ratio in large HDL	-0.0376871	0.00392224	2.6e-22	Chalazion	-0.0143986	0.0248095	0.561668	0.000696811	92.3245
rs7012814	8	9173358	A	G	met-d-L_HDL_C_pct	Cholesterol to total lipids ratio in large HDL	0.0315619	0.00392263	2e-15	Chalazion	-0.00574777	0.024573	0.815058	0.000496756	64.7398
rs72836348	2	111888043	A	G	met-d-L_HDL_C_pct	Cholesterol to total lipids ratio in large HDL	0.0385477	0.00647467	2e-09	Chalazion	0.0753732	0.0394965	0.0563456	0.000272501	35.4455
rs72836561	17	41926126	T	C	met-d-L_HDL_C_pct	Cholesterol to total lipids ratio in large HDL	-0.124663	0.0111557	9.1e-31	Chalazion	-0.0358211	0.0694235	0.605868	0.000947738	124.877
rs72959041	6	127454893	A	G	met-d-L_HDL_C_pct	Cholesterol to total lipids ratio in large HDL	-0.0625673	0.00910578	2.2e-12	Chalazion	-0.0371177	0.0502446	0.460065	0.000369215	47.2129
rs7357754	9	92207308	G	A	met-d-L_HDL_C_pct	Cholesterol to total lipids ratio in large HDL	-0.0212546	0.00390245	2.4e-08	Chalazion	0.00963196	0.0244204	0.693269	0.000225879	29.6641
rs75911530	16	57049137	A	G	met-d-L_HDL_C_pct	Cholesterol to total lipids ratio in large HDL	-0.116316	0.0114603	3.3e-24	Chalazion	0.107243	0.1247	0.389785	0.000860593	103.012
rs7707394	5	74472939	A	G	met-d-L_HDL_C_pct	Cholesterol to total lipids ratio in large HDL	0.0241396	0.00405833	1.9e-08	Chalazion	-0.0344861	0.0252875	0.172644	0.000267554	35.3806
rs78058190	2	219699999	A	G	met-d-L_HDL_C_pct	Cholesterol to total lipids ratio in large HDL	-0.069973	0.010075	3.6e-11	Chalazion	0.00437198	0.0448068	0.92227	0.000466022	48.236
rs7810507	7	130437476	A	G	met-d-L_HDL_C_pct	Cholesterol to total lipids ratio in large HDL	-0.0297402	0.00432854	7.6e-12	Chalazion	0.0309887	0.026954	0.250271	0.000357465	47.2068
rs79598313	1	27284913	T	C	met-d-L_HDL_C_pct	Cholesterol to total lipids ratio in large HDL	-0.0776566	0.0129223	2.4e-09	Chalazion	-0.0113156	0.0663997	0.864683	0.000273349	36.1141
rs8044652	16	67506247	C	T	met-d-L_HDL_C_pct	Cholesterol to total lipids ratio in large HDL	0.105145	0.0104646	2e-24	Chalazion	-0.0852386	0.0682314	0.211571	0.00078892	100.956
rs8103315	19	45254168	A	C	met-d-L_HDL_C_pct	Cholesterol to total lipids ratio in large HDL	0.0362262	0.00584802	2.9e-09	Chalazion	-0.0295509	0.0315939	0.349616	0.000308007	38.3732
rs8126001	20	62711459	T	C	met-d-L_HDL_C_pct	Cholesterol to total lipids ratio in large HDL	0.0251083	0.00389951	1.5e-10	Chalazion	0.0180647	0.0246987	0.464532	0.000315046	41.4586
rs953618	13	57112724	T	G	met-d-L_HDL_C_pct	Cholesterol to total lipids ratio in large HDL	0.0219909	0.00405119	2.1e-08	Chalazion	0.0161036	0.02502	0.519816	0.000231746	29.466
rs964184	11	116648917	C	G	met-d-L_HDL_C_pct	Cholesterol to total lipids ratio in large HDL	0.162661	0.00573716	3.6e-183	Chalazion	-0.0113333	0.0347475	0.744303	0.00609203	803.846
rs9844972	3	150097635	C	G	met-d-L_HDL_C_pct	Cholesterol to total lipids ratio in large HDL	-0.043765	0.00772255	3.7e-10	Chalazion	-0.122481	0.0540016	0.0233233	0.0002519	32.1168
rs10096633	8	19830921	T	C	met-d-VLDL_C	VLDL cholesterol	-0.110637	0.00624777	2.3e-72	Chalazion	-0.00360235	0.0411932	0.930314	0.00265761	313.582
rs10260606	7	44584551	C	G	met-d-VLDL_C	VLDL cholesterol	0.0334322	0.00532584	1.5e-10	Chalazion	0.0513695	0.0262637	0.0504754	0.000333737	39.4052
rs11057397	12	124419728	T	C	met-d-VLDL_C	VLDL cholesterol	-0.0270628	0.00435797	3.7e-10	Chalazion	-0.0128938	0.0266481	0.628491	0.000327518	38.5635
rs11206517	1	55526428	G	T	met-d-VLDL_C	VLDL cholesterol	0.0724712	0.0115431	1.3e-10	Chalazion	-0.00204896	0.059242	0.97241	0.000335286	39.4172
rs1128249	2	165528624	T	G	met-d-VLDL_C	VLDL cholesterol	-0.033789	0.00422367	1.5e-15	Chalazion	-0.0327198	0.0256936	0.202854	0.000544214	63.9986
rs11429307	5	55857025	G	GT	met-d-VLDL_C	VLDL cholesterol	-0.037236	0.00525488	5.3e-13	Chalazion	-0.0258966	0.0357694	0.469074	0.000429376	50.2112
rs115881343	19	45403216	T	C	met-d-VLDL_C	VLDL cholesterol	0.127564	0.0125753	1.2e-24	Chalazion	-0.0310193	0.0807511	0.700879	0.000880033	102.901
rs1168034	1	62963914	C	G	met-d-VLDL_C	VLDL cholesterol	0.0712469	0.00430763	2.3e-64	Chalazion	0.00378178	0.0270672	0.888883	0.00232554	273.562
rs11753995	6	160575366	A	G	met-d-VLDL_C	VLDL cholesterol	0.0388663	0.00547813	1e-12	Chalazion	0.0392674	0.0351096	0.263386	0.000428343	50.3364
rs12151108	19	11197261	A	G	met-d-VLDL_C	VLDL cholesterol	-0.131103	0.00634409	1.2e-96	Chalazion	-0.00967272	0.0403455	0.810526	0.00362166	427.058
rs12208357	6	160543148	T	C	met-d-VLDL_C	VLDL cholesterol	0.071402	0.00810687	1.5e-19	Chalazion	0.0153658	0.0528358	0.771188	0.000663774	77.5737
rs12740374	1	109817590	T	G	met-d-VLDL_C	VLDL cholesterol	-0.0817061	0.00496101	1.1e-61	Chalazion	-0.0479875	0.0298188	0.10755	0.00229907	271.249
rs12750160	1	55674000	T	C	met-d-VLDL_C	VLDL cholesterol	-0.154002	0.0193893	7.6e-17	Chalazion	0.0709746	0.244463	0.771564	0.000574679	63.0853
rs12916	5	74656539	C	T	met-d-VLDL_C	VLDL cholesterol	0.0511344	0.00420939	3.5e-34	Chalazion	0.00382144	0.0245355	0.876229	0.00125543	147.567
rs13108218	4	3443931	G	A	met-d-VLDL_C	VLDL cholesterol	-0.0276231	0.0042693	4.3e-11	Chalazion	0.0154573	0.0262742	0.556326	0.000361211	41.8631
rs139974673	15	44027885	C	T	met-d-VLDL_C	VLDL cholesterol	0.0821742	0.0130036	4e-11	Chalazion	0.00260524	0.173617	0.988028	0.000340956	39.9341
rs141469619	11	116714293	G	A	met-d-VLDL_C	VLDL cholesterol	0.180404	0.0217873	2.2e-18	Chalazion	-0.0864121	0.187161	0.644297	0.000653396	68.5623
rs144503444	8	19773155	C	T	met-d-VLDL_C	VLDL cholesterol	0.117998	0.0155608	3.3e-13	Chalazion	0.143891	0.276153	0.602328	0.000499014	57.5023
rs1471251	4	87976359	T	A	met-d-VLDL_C	VLDL cholesterol	0.0307641	0.00423229	7.8e-14	Chalazion	-0.0105467	0.0250944	0.674281	0.000453183	52.8369
rs17414716	1	55759138	G	A	met-d-VLDL_C	VLDL cholesterol	-0.212739	0.0283256	1.2e-14	Chalazion	0.0561312	0.0704424	0.425545	0.000515504	56.4074
rs186696265	6	161111700	T	C	met-d-VLDL_C	VLDL cholesterol	-0.230539	0.0173925	5.1e-41	Chalazion	0.146623	0.0975008	0.13263	0.00150367	175.697
rs1883711	20	39179822	C	G	met-d-VLDL_C	VLDL cholesterol	0.116249	0.0121163	2.7e-23	Chalazion	0.0640139	0.0509005	0.208527	0.000816953	92.0531
rs1989985	7	21513359	G	C	met-d-VLDL_C	VLDL cholesterol	0.0232279	0.00424712	6.8e-09	Chalazion	0.00616923	0.0250956	0.805815	0.000254961	29.911
rs2186037	6	127455029	G	A	met-d-VLDL_C	VLDL cholesterol	0.0240217	0.00413646	1.5e-09	Chalazion	-0.00303661	0.0245014	0.901366	0.000288114	33.7248
rs2326077	8	59385919	T	C	met-d-VLDL_C	VLDL cholesterol	-0.0292716	0.00436919	4.3e-12	Chalazion	0.013719	0.0251313	0.585139	0.00038275	44.8839
rs247616	16	56989590	T	C	met-d-VLDL_C	VLDL cholesterol	-0.0946663	0.0044075	4.8e-103	Chalazion	0.0204693	0.0272713	0.452906	0.00393013	461.324
rs2478236	10	94797973	A	G	met-d-VLDL_C	VLDL cholesterol	-0.0270188	0.00420994	5.1e-12	Chalazion	0.0287126	0.0249235	0.249308	0.00035149	41.1889
rs261290	15	58678720	C	T	met-d-VLDL_C	VLDL cholesterol	-0.0663926	0.00434705	3e-53	Chalazion	-0.000186038	0.0251879	0.994107	0.00199316	233.265
rs2737245	8	116658583	T	G	met-d-VLDL_C	VLDL cholesterol	-0.0307905	0.00460765	5.4e-11	Chalazion	-0.00291555	0.0265513	0.912562	0.000381082	44.6555
rs2738447	19	11227480	C	A	met-d-VLDL_C	VLDL cholesterol	0.0313825	0.00420375	2.6e-13	Chalazion	-0.0108215	0.0250461	0.665696	0.000475332	55.7316
rs28377109	6	32434716	A	C	met-d-VLDL_C	VLDL cholesterol	0.0469281	0.00643949	1.6e-11	Chalazion	-0.0108948	0.0310338	0.725543	0.000451935	53.1084
rs28807203	19	45173951	C	A	met-d-VLDL_C	VLDL cholesterol	-0.0606603	0.00957164	1.6e-10	Chalazion	0.0145221	0.0501097	0.771964	0.000344325	40.1639
rs34894639	3	135798658	T	C	met-d-VLDL_C	VLDL cholesterol	-0.0372191	0.00493468	1.2e-14	Chalazion	0.0243173	0.0313659	0.438175	0.000493024	56.8871
rs3794695	16	72097827	T	C	met-d-VLDL_C	VLDL cholesterol	0.0450391	0.00527048	2.1e-18	Chalazion	0.0348695	0.0309267	0.259536	0.0006219	73.0263
rs4299376	2	44072576	T	G	met-d-VLDL_C	VLDL cholesterol	-0.04027	0.00441537	1.2e-19	Chalazion	0.0106509	0.0298458	0.721194	0.000710052	83.1819
rs4533439	2	21141815	C	T	met-d-VLDL_C	VLDL cholesterol	0.0296722	0.00420445	1.2e-12	Chalazion	0.0144659	0.0253753	0.568626	0.000426279	49.8059
rs4665642	2	21213185	A	G	met-d-VLDL_C	VLDL cholesterol	-0.0325313	0.00413046	2.6e-15	Chalazion	0.0145928	0.0245555	0.552325	0.000526348	62.0306
rs4665972	2	27598097	C	T	met-d-VLDL_C	VLDL cholesterol	-0.0588511	0.00424014	3.7e-45	Chalazion	0.0699575	0.0253428	0.00577218	0.00165593	192.641
rs4704834	5	156443066	G	A	met-d-VLDL_C	VLDL cholesterol	0.0500226	0.00430106	2.3e-32	Chalazion	0.022979	0.0261693	0.379895	0.0011473	135.264
rs55747707	7	73037366	A	G	met-d-VLDL_C	VLDL cholesterol	-0.050937	0.00513615	2.1e-22	Chalazion	-0.0207795	0.0319712	0.515728	0.000841492	98.3538
rs56325564	17	45766771	A	G	met-d-VLDL_C	VLDL cholesterol	0.025209	0.00415527	6.1e-10	Chalazion	0.0182079	0.0245409	0.458122	0.000317367	36.8055
rs58542926	19	19379549	T	C	met-d-VLDL_C	VLDL cholesterol	-0.126484	0.0078573	4.2e-58	Chalazion	-0.0615872	0.0501248	0.219193	0.00220347	259.134
rs633695	15	58725839	G	A	met-d-VLDL_C	VLDL cholesterol	0.0459305	0.0045514	3.8e-23	Chalazion	-0.0135533	0.0266121	0.61055	0.000872896	101.839
rs635634	9	136155000	T	C	met-d-VLDL_C	VLDL cholesterol	0.0464834	0.00534606	9.2e-20	Chalazion	-0.00146222	0.0304527	0.961704	0.000647602	75.6011
rs654689	6	139834869	A	G	met-d-VLDL_C	VLDL cholesterol	-0.0256825	0.00419133	1e-09	Chalazion	-0.0116125	0.0244882	0.635351	0.000318965	37.5466
rs6602909	13	114551993	C	T	met-d-VLDL_C	VLDL cholesterol	0.0307937	0.00439362	1.2e-12	Chalazion	0.0317991	0.0257853	0.21749	0.000418637	49.1223
rs693	2	21232195	A	G	met-d-VLDL_C	VLDL cholesterol	0.0922001	0.00412432	2.2e-115	Chalazion	0.0221529	0.0248214	0.372129	0.004243	499.756
rs7202323	16	72217113	G	T	met-d-VLDL_C	VLDL cholesterol	-0.0292124	0.00488772	9.5e-10	Chalazion	-0.00535889	0.0305959	0.860961	0.000302191	35.7209
rs72631343	17	67191270	G	C	met-d-VLDL_C	VLDL cholesterol	-0.0422515	0.00615392	2.4e-12	Chalazion	-0.00424809	0.0349844	0.903352	0.00040122	47.139
rs7707394	5	74472939	A	G	met-d-VLDL_C	VLDL cholesterol	0.0291052	0.00429602	2.1e-11	Chalazion	-0.0344861	0.0252875	0.172644	0.000388949	45.8996
rs77542162	17	67081278	G	A	met-d-VLDL_C	VLDL cholesterol	0.123468	0.0138695	7.3e-19	Chalazion	0.0442402	0.154457	0.774553	0.000675422	79.2478
rs79429216	19	45445517	A	G	met-d-VLDL_C	VLDL cholesterol	0.118608	0.0183478	1.6e-11	Chalazion	-0.249447	0.202115	0.217135	0.000353608	41.7888
rs7970695	12	121423376	A	G	met-d-VLDL_C	VLDL cholesterol	-0.0251443	0.00425724	4.6e-09	Chalazion	-0.00273018	0.0249002	0.912691	0.000297736	34.8837
rs822928	1	234873275	C	A	met-d-VLDL_C	VLDL cholesterol	0.0269767	0.00415714	1.5e-11	Chalazion	0.0194091	0.025005	0.437626	0.000362592	42.1103
rs838147	19	49246866	G	A	met-d-VLDL_C	VLDL cholesterol	-0.0271592	0.00413239	1.8e-10	Chalazion	0.0359898	0.0248451	0.147458	0.000368811	43.1948
rs9616847	22	50868669	T	A	met-d-VLDL_C	VLDL cholesterol	0.0266487	0.00425128	6.2e-10	Chalazion	-0.00677624	0.0248039	0.784704	0.00033735	39.2928
rs964184	11	116648917	C	G	met-d-VLDL_C	VLDL cholesterol	-0.149045	0.00607816	3.5e-138	Chalazion	-0.0113333	0.0347475	0.744303	0.00511481	601.299
rs10096633	8	19830921	T	C	met-d-S_VLDL_P	Concentration of small VLDL particles	-0.158053	0.006172	4.9e-149	Chalazion	-0.00360235	0.0411932	0.930314	0.00542371	655.773
rs10846744	12	125312425	C	G	met-d-S_VLDL_P	Concentration of small VLDL particles	0.032481	0.0058076	4.1e-08	Chalazion	0.0180384	0.0327871	0.582205	0.000257831	31.2799
rs10864726	1	230296153	T	C	met-d-S_VLDL_P	Concentration of small VLDL particles	-0.0407158	0.00417132	3.4e-23	Chalazion	-0.0586524	0.02456	0.0169344	0.000792009	95.275
rs10881987	10	93641869	G	A	met-d-S_VLDL_P	Concentration of small VLDL particles	-0.0233308	0.00408869	5e-09	Chalazion	-0.0202375	0.0249692	0.417653	0.000271343	32.5605
rs11057397	12	124419728	T	C	met-d-S_VLDL_P	Concentration of small VLDL particles	-0.0327825	0.00430894	2.8e-15	Chalazion	-0.0128938	0.0266481	0.628491	0.00048059	57.882
rs1128249	2	165528624	T	G	met-d-S_VLDL_P	Concentration of small VLDL particles	-0.0415751	0.0041731	4.5e-24	Chalazion	-0.0327198	0.0256936	0.202854	0.000823922	99.2542
rs114165349	1	27021913	C	G	met-d-S_VLDL_P	Concentration of small VLDL particles	0.10249	0.0136731	1.1e-13	Chalazion	-0.021709	0.0641166	0.734922	0.000471198	56.1861
rs11429307	5	55857025	G	GT	met-d-S_VLDL_P	Concentration of small VLDL particles	-0.0510155	0.00519622	5.5e-23	Chalazion	-0.0258966	0.0357694	0.469074	0.000805965	96.3894
rs11976955	7	130433594	G	C	met-d-S_VLDL_P	Concentration of small VLDL particles	0.0291465	0.00440141	1.7e-10	Chalazion	0.0337834	0.0264421	0.201377	0.000366114	43.852
rs1260326	2	27730940	C	T	met-d-S_VLDL_P	Concentration of small VLDL particles	-0.0878343	0.00416261	6e-102	Chalazion	0.0668187	0.025793	0.00958142	0.0036906	445.243
rs12916	5	74656539	C	T	met-d-S_VLDL_P	Concentration of small VLDL particles	0.0356377	0.0041624	8.7e-18	Chalazion	0.00382144	0.0245355	0.876229	0.000609795	73.3047
rs13059141	3	52841220	A	G	met-d-S_VLDL_P	Concentration of small VLDL particles	-0.0357235	0.00642802	3.6e-08	Chalazion	-0.0240479	0.0432172	0.577907	0.000256177	30.8854
rs13108218	4	3443931	G	A	met-d-S_VLDL_P	Concentration of small VLDL particles	-0.0377357	0.00422101	5.3e-20	Chalazion	0.0154573	0.0262742	0.556326	0.000674094	79.9231
rs13423088	2	227026864	A	T	met-d-S_VLDL_P	Concentration of small VLDL particles	-0.0278163	0.00437997	8.1e-11	Chalazion	-0.0335968	0.0257551	0.192073	0.000335061	40.3326
rs141469619	11	116714293	G	A	met-d-S_VLDL_P	Concentration of small VLDL particles	0.247295	0.0215377	8.5e-34	Chalazion	-0.0864121	0.187161	0.644297	0.00122776	131.835
rs144503444	8	19773155	C	T	met-d-S_VLDL_P	Concentration of small VLDL particles	0.166164	0.0153721	1.1e-25	Chalazion	0.143891	0.276153	0.602328	0.00098955	116.844
rs1471251	4	87976359	T	A	met-d-S_VLDL_P	Concentration of small VLDL particles	0.0327127	0.00418442	1.1e-15	Chalazion	-0.0105467	0.0250944	0.674281	0.00051241	61.117
rs150844304	15	43726625	C	A	met-d-S_VLDL_P	Concentration of small VLDL particles	0.135085	0.0128996	2.2e-27	Chalazion	-0.0185597	0.177353	0.916655	0.000913009	109.663
rs157595	19	45425460	G	A	met-d-S_VLDL_P	Concentration of small VLDL particles	0.0795356	0.00428669	2.3e-78	Chalazion	-0.0214109	0.0267155	0.422876	0.0029887	344.254
rs17248727	19	11198502	C	T	met-d-S_VLDL_P	Concentration of small VLDL particles	-0.0938131	0.00627229	5e-51	Chalazion	-0.0101033	0.0403597	0.802332	0.00185743	223.704
rs17585887	6	139835498	C	T	met-d-S_VLDL_P	Concentration of small VLDL particles	-0.0331732	0.0041436	3.7e-15	Chalazion	-0.0119728	0.0244885	0.624904	0.000532035	64.0943
rs1823949	4	15099148	C	T	met-d-S_VLDL_P	Concentration of small VLDL particles	0.0223631	0.00432803	4.8e-08	Chalazion	0.0104012	0.027853	0.708827	0.000223312	26.6983
rs186696265	6	161111700	T	C	met-d-S_VLDL_P	Concentration of small VLDL particles	-0.235371	0.0171928	2.3e-45	Chalazion	0.146623	0.0975008	0.13263	0.00156737	187.419
rs1989985	7	21513359	G	C	met-d-S_VLDL_P	Concentration of small VLDL particles	0.0216408	0.00419912	3.8e-08	Chalazion	0.00616923	0.0250956	0.805815	0.00022131	26.5601
rs2000999	16	72108093	A	G	met-d-S_VLDL_P	Concentration of small VLDL particles	0.0435664	0.00520595	2.7e-18	Chalazion	0.0360653	0.0309592	0.244047	0.000580949	70.0331
rs2081687	8	59388565	C	T	met-d-S_VLDL_P	Concentration of small VLDL particles	-0.028073	0.00431603	4.1e-11	Chalazion	0.0147938	0.0251351	0.55615	0.000352121	42.3067
rs2131925	1	63025942	T	G	met-d-S_VLDL_P	Concentration of small VLDL particles	0.0766946	0.00426498	3.6e-75	Chalazion	-0.00876069	0.0277622	0.752335	0.00269128	323.367
rs2186037	6	127455029	G	A	met-d-S_VLDL_P	Concentration of small VLDL particles	0.0288471	0.00408897	2.1e-13	Chalazion	-0.00303661	0.0245014	0.901366	0.00041549	49.771
rs247616	16	56989590	T	C	met-d-S_VLDL_P	Concentration of small VLDL particles	-0.0801903	0.00435897	7.6e-77	Chalazion	0.0204693	0.0272713	0.452906	0.00282007	338.436
rs2478236	10	94797973	A	G	met-d-S_VLDL_P	Concentration of small VLDL particles	-0.0272816	0.00416234	1.6e-12	Chalazion	0.0287126	0.0249235	0.249308	0.000358361	42.96
rs2484294	10	115792062	A	G	met-d-S_VLDL_P	Concentration of small VLDL particles	-0.0233769	0.004627	1.5e-08	Chalazion	-0.0150456	0.0281096	0.592478	0.000213611	25.5255
rs2596502	6	31321032	G	A	met-d-S_VLDL_P	Concentration of small VLDL particles	0.0222984	0.00443787	4.5e-08	Chalazion	0.0189217	0.0295567	0.522053	0.000210026	25.2463
rs261290	15	58678720	C	T	met-d-S_VLDL_P	Concentration of small VLDL particles	-0.0791158	0.00429827	1.5e-77	Chalazion	-0.000186038	0.0251879	0.994107	0.00283028	338.797
rs2721961	8	116657911	G	T	met-d-S_VLDL_P	Concentration of small VLDL particles	-0.0288513	0.00454086	6.2e-10	Chalazion	-0.00222693	0.0265481	0.933149	0.000336227	40.3696
rs2970332	11	14360435	A	G	met-d-S_VLDL_P	Concentration of small VLDL particles	0.0261533	0.00484349	1.3e-08	Chalazion	-0.0186068	0.0260967	0.47585	0.000244228	29.1566
rs42125	7	72823777	G	A	met-d-S_VLDL_P	Concentration of small VLDL particles	0.0950021	0.015028	1.4e-10	Chalazion	0.0865781	0.0830317	0.297082	0.000405723	39.9635
rs4299376	2	44072576	T	G	met-d-S_VLDL_P	Concentration of small VLDL particles	-0.0269852	0.0043625	6e-10	Chalazion	0.0106509	0.0298458	0.721194	0.000318844	38.2631
rs4561509	17	45781799	A	G	met-d-S_VLDL_P	Concentration of small VLDL particles	0.021835	0.00408981	2.6e-08	Chalazion	0.0185852	0.0244966	0.448041	0.000238378	28.5036
rs4665710	2	21221035	C	A	met-d-S_VLDL_P	Concentration of small VLDL particles	0.129434	0.00501063	4.6e-149	Chalazion	2.61e-06	0.0276254	0.999925	0.00550814	667.286
rs4704834	5	156443066	G	A	met-d-S_VLDL_P	Concentration of small VLDL particles	0.0492195	0.00425305	3.5e-32	Chalazion	0.022979	0.0261693	0.379895	0.00111076	133.929
rs523118	3	135965888	G	T	met-d-S_VLDL_P	Concentration of small VLDL particles	0.0386236	0.00483162	3.1e-16	Chalazion	-0.0370712	0.034302	0.279818	0.000533158	63.9028
rs550455	19	49136515	C	T	met-d-S_VLDL_P	Concentration of small VLDL particles	-0.0321402	0.00478453	5.5e-11	Chalazion	0.0726084	0.0254071	0.00426589	0.000377767	45.1251
rs55747707	7	73037366	A	G	met-d-S_VLDL_P	Concentration of small VLDL particles	-0.0876067	0.0050781	3e-65	Chalazion	-0.0207795	0.0319712	0.515728	0.00248919	297.627
rs59347135	8	19750044	G	C	met-d-S_VLDL_P	Concentration of small VLDL particles	0.0756119	0.0100203	1e-14	Chalazion	-0.0128554	0.0628816	0.838011	0.000499748	56.9402
rs6073958	20	44551855	C	T	met-d-S_VLDL_P	Concentration of small VLDL particles	0.0500815	0.00511786	3.5e-23	Chalazion	-0.0178644	0.0321648	0.578621	0.000798764	95.7586
rs60960031	2	21530659	A	G	met-d-S_VLDL_P	Concentration of small VLDL particles	-0.0414471	0.00415887	1.3e-23	Chalazion	-0.0506681	0.0248693	0.0416121	0.0008265	99.3202
rs6102034	20	39186590	G	C	met-d-S_VLDL_P	Concentration of small VLDL particles	-0.0316128	0.00440838	9.7e-14	Chalazion	-0.0150768	0.027148	0.578651	0.000437221	51.4242
rs613334	1	234872431	A	G	met-d-S_VLDL_P	Concentration of small VLDL particles	0.0260599	0.00409351	3.7e-11	Chalazion	0.0295243	0.0247027	0.232016	0.000339542	40.5279
rs62117162	19	45239536	A	C	met-d-S_VLDL_P	Concentration of small VLDL particles	-0.0492564	0.00719292	8.3e-12	Chalazion	0.104172	0.0473007	0.027642	0.000390069	46.8937
rs62117487	19	8424060	G	A	met-d-S_VLDL_P	Concentration of small VLDL particles	-0.0537984	0.00880218	1.2e-09	Chalazion	0.0377977	0.0673374	0.574581	0.000311345	37.3558
rs62222988	21	40569508	C	T	met-d-S_VLDL_P	Concentration of small VLDL particles	0.0242604	0.00422647	8.4e-10	Chalazion	-0.00884237	0.0245005	0.71817	0.000275559	32.9489
rs629301	1	109818306	T	G	met-d-S_VLDL_P	Concentration of small VLDL particles	0.071664	0.00489703	6.4e-50	Chalazion	0.04825	0.0298088	0.105522	0.00177378	214.159
rs633695	15	58725839	G	A	met-d-S_VLDL_P	Concentration of small VLDL particles	0.057343	0.00450032	1.1e-36	Chalazion	-0.0135533	0.0266121	0.61055	0.00136057	162.358
rs635634	9	136155000	T	C	met-d-S_VLDL_P	Concentration of small VLDL particles	0.0347449	0.00528634	1.3e-12	Chalazion	-0.00146222	0.0304527	0.961704	0.000361821	43.1988
rs6602911	13	114547372	T	C	met-d-S_VLDL_P	Concentration of small VLDL particles	0.030319	0.0042468	3.9e-13	Chalazion	0.031159	0.0257253	0.225812	0.000423603	50.969
rs72836561	17	41926126	T	C	met-d-S_VLDL_P	Concentration of small VLDL particles	0.0935579	0.011678	1.1e-16	Chalazion	-0.0358211	0.0694235	0.605868	0.000533795	64.1836
rs740516	17	67082962	G	C	met-d-S_VLDL_P	Concentration of small VLDL particles	-0.0356274	0.00572145	2.6e-10	Chalazion	0.0169165	0.0306495	0.580994	0.000325669	38.7754
rs74444445	8	19852491	C	T	met-d-S_VLDL_P	Concentration of small VLDL particles	0.0810736	0.0138444	4.7e-09	Chalazion	-0.189003	0.145733	0.19466	0.000307979	34.2934
rs753381	20	39797465	C	T	met-d-S_VLDL_P	Concentration of small VLDL particles	0.0253857	0.00408726	5.3e-10	Chalazion	0.00453656	0.024812	0.854925	0.000318741	38.5757
rs8078513	17	17431208	A	C	met-d-S_VLDL_P	Concentration of small VLDL particles	0.0562251	0.00890755	7.6e-10	Chalazion	-0.0161289	0.0464849	0.728613	0.000341807	39.8423
rs8107974	19	19388500	T	A	met-d-S_VLDL_P	Concentration of small VLDL particles	-0.111884	0.00772587	9.4e-49	Chalazion	-0.0598356	0.0500328	0.231725	0.00174868	209.721
rs9616847	22	50868669	T	A	met-d-S_VLDL_P	Concentration of small VLDL particles	0.024932	0.00420456	4.2e-09	Chalazion	-0.00677624	0.0248039	0.784704	0.000295286	35.162
rs964184	11	116648917	C	G	met-d-S_VLDL_P	Concentration of small VLDL particles	-0.20436	0.00600854	1e-200	Chalazion	-0.0113333	0.0347475	0.744303	0.00961583	1156.79
rs998584	6	43757896	A	C	met-d-S_VLDL_P	Concentration of small VLDL particles	0.0271723	0.00408008	1e-11	Chalazion	0.000341957	0.0246143	0.988916	0.000368706	44.3522
rs10162642	15	58577163	A	G	met-d-M_HDL_C_pct	Cholesterol to total lipids ratio in medium HDL	0.0310584	0.0048566	1.6e-09	Chalazion	-0.0178125	0.0348105	0.608861	0.000320185	40.8972
rs1022186	4	26037388	T	C	met-d-M_HDL_C_pct	Cholesterol to total lipids ratio in medium HDL	-0.0317083	0.00526445	1.1e-08	Chalazion	0.0624892	0.0344391	0.0696033	0.00028318	36.2777
rs10642257	7	25992323	A	AAGGCC	met-d-M_HDL_C_pct	Cholesterol to total lipids ratio in medium HDL	-0.0364389	0.00537959	1.3e-12	Chalazion	-0.0256535	0.0298914	0.390769	0.000357174	45.8809
rs10750766	11	65473798	A	C	met-d-M_HDL_C_pct	Cholesterol to total lipids ratio in medium HDL	-0.0240226	0.00433096	4e-08	Chalazion	-0.00882478	0.0278915	0.751701	0.000237745	30.766
rs10774625	12	111910219	G	A	met-d-M_HDL_C_pct	Cholesterol to total lipids ratio in medium HDL	0.020119	0.00393782	1.6e-08	Chalazion	-0.0151046	0.0246952	0.540775	0.000202381	26.1036
rs10786114	10	95309022	T	C	met-d-M_HDL_C_pct	Cholesterol to total lipids ratio in medium HDL	0.0363119	0.00596552	9.7e-09	Chalazion	-0.00455627	0.0350447	0.896556	0.000287103	37.0511
rs1128249	2	165528624	T	G	met-d-M_HDL_C_pct	Cholesterol to total lipids ratio in medium HDL	0.0482505	0.00402822	6.9e-34	Chalazion	-0.0327198	0.0256936	0.202854	0.00110974	143.475
rs113563886	16	67947158	C	T	met-d-M_HDL_C_pct	Cholesterol to total lipids ratio in medium HDL	0.0438555	0.00615484	4.6e-13	Chalazion	0.0259894	0.0337861	0.441754	0.000396421	50.7709
rs11429307	5	55857025	G	GT	met-d-M_HDL_C_pct	Cholesterol to total lipids ratio in medium HDL	0.0556153	0.00501418	3.6e-29	Chalazion	-0.0258966	0.0357694	0.469074	0.000957856	123.024
rs11644601	16	15172118	C	T	met-d-M_HDL_C_pct	Cholesterol to total lipids ratio in medium HDL	0.0225528	0.00431064	1.5e-08	Chalazion	0.0210225	0.0270822	0.437603	0.000212267	27.3727
rs116843064	19	8429323	A	G	met-d-M_HDL_C_pct	Cholesterol to total lipids ratio in medium HDL	0.277213	0.0141021	1.6e-88	Chalazion	-0.12591	0.0754096	0.0949817	0.00299056	386.42
rs117738782	16	56946502	C	T	met-d-M_HDL_C_pct	Cholesterol to total lipids ratio in medium HDL	-0.135608	0.0248181	4.2e-09	Chalazion	0.0615762	0.0673736	0.360742	0.000272216	29.8561
rs1215112	9	15303583	A	G	met-d-M_HDL_C_pct	Cholesterol to total lipids ratio in medium HDL	0.0396559	0.00572782	1.8e-12	Chalazion	-0.0657693	0.041097	0.109523	0.000371792	47.9333
rs12208357	6	160543148	T	C	met-d-M_HDL_C_pct	Cholesterol to total lipids ratio in medium HDL	-0.0462529	0.00773385	2e-10	Chalazion	0.0153658	0.0528358	0.771188	0.000278534	35.7673
rs12230272	12	125083696	G	A	met-d-M_HDL_C_pct	Cholesterol to total lipids ratio in medium HDL	-0.0248491	0.00484247	4.1e-08	Chalazion	0.0492376	0.0286252	0.0854181	0.000207217	26.3322
rs1260326	2	27730940	C	T	met-d-M_HDL_C_pct	Cholesterol to total lipids ratio in medium HDL	0.0565973	0.0040181	1.4e-46	Chalazion	0.0668187	0.025793	0.00958142	0.00153236	198.404
rs13107325	4	103188709	T	C	met-d-M_HDL_C_pct	Cholesterol to total lipids ratio in medium HDL	-0.0557952	0.00749793	6.2e-14	Chalazion	0.0827262	0.10424	0.427422	0.000428151	55.3746
rs13266992	8	18239697	C	T	met-d-M_HDL_C_pct	Cholesterol to total lipids ratio in medium HDL	-0.0318005	0.00511169	7.8e-11	Chalazion	0.0147846	0.0295727	0.617116	0.000299265	38.7025
rs13284054	9	107669073	C	T	met-d-M_HDL_C_pct	Cholesterol to total lipids ratio in medium HDL	-0.0381327	0.00606357	2.1e-11	Chalazion	-0.0497121	0.0397194	0.210723	0.000318253	39.5493
rs144018203	11	116916060	C	G	met-d-M_HDL_C_pct	Cholesterol to total lipids ratio in medium HDL	-0.282064	0.0199008	2.7e-49	Chalazion	-0.0946304	0.18682	0.612484	0.0016772	200.888
rs150224153	20	43008981	T	C	met-d-M_HDL_C_pct	Cholesterol to total lipids ratio in medium HDL	-0.0777577	0.0119847	2.5e-11	Chalazion	0.0444691	0.0463475	0.337322	0.000343224	42.0952
rs150844304	15	43726625	C	A	met-d-M_HDL_C_pct	Cholesterol to total lipids ratio in medium HDL	-0.157115	0.0124454	8.9e-38	Chalazion	-0.0185597	0.177353	0.916655	0.00123508	159.374
rs16961845	17	17432456	T	C	met-d-M_HDL_C_pct	Cholesterol to total lipids ratio in medium HDL	-0.0495488	0.00813847	3.1e-09	Chalazion	-0.0191663	0.0456612	0.674668	0.000286927	37.0664
rs174580	11	61606642	G	A	met-d-M_HDL_C_pct	Cholesterol to total lipids ratio in medium HDL	-0.066364	0.00410894	1.2e-61	Chalazion	-0.08946	0.0247995	0.000309364	0.00200907	260.859
rs1761457	19	54814524	G	A	met-d-M_HDL_C_pct	Cholesterol to total lipids ratio in medium HDL	0.0290061	0.00419697	3.3e-13	Chalazion	-0.0125275	0.0247996	0.613454	0.000370153	47.7647
rs1883715	20	39174140	T	C	met-d-M_HDL_C_pct	Cholesterol to total lipids ratio in medium HDL	0.025674	0.00431953	1.3e-09	Chalazion	-0.0193142	0.0272063	0.477756	0.000283289	35.3276
rs2066718	9	107589255	T	C	met-d-M_HDL_C_pct	Cholesterol to total lipids ratio in medium HDL	0.0737858	0.011708	1.3e-10	Chalazion	0.0241905	0.0912177	0.790859	0.000307261	39.7173
rs2068888	10	94839642	A	G	met-d-M_HDL_C_pct	Cholesterol to total lipids ratio in medium HDL	0.0258183	0.00395326	2.9e-11	Chalazion	0.0149871	0.0244562	0.54	0.000329971	42.6525
rs2112347	5	75015242	G	T	met-d-M_HDL_C_pct	Cholesterol to total lipids ratio in medium HDL	0.0232799	0.00409896	2.9e-08	Chalazion	-0.0106339	0.0248221	0.668356	0.00025026	32.2563
rs2186037	6	127455029	G	A	met-d-M_HDL_C_pct	Cholesterol to total lipids ratio in medium HDL	-0.0303602	0.00394613	5.7e-16	Chalazion	-0.00303661	0.0245014	0.901366	0.00046022	59.1925
rs2267375	22	38601231	T	G	met-d-M_HDL_C_pct	Cholesterol to total lipids ratio in medium HDL	-0.0238145	0.00400317	2.5e-09	Chalazion	0.00292175	0.0249509	0.906781	0.000276193	35.3895
rs2302263	11	64021821	T	C	met-d-M_HDL_C_pct	Cholesterol to total lipids ratio in medium HDL	-0.0451811	0.00695383	5.4e-11	Chalazion	0.0936527	0.0364883	0.0102688	0.000328055	42.2149
rs2925979	16	81534790	C	T	met-d-M_HDL_C_pct	Cholesterol to total lipids ratio in medium HDL	0.0397902	0.00427581	5.2e-21	Chalazion	-0.0587726	0.0261687	0.0247098	0.000666321	86.5995
rs2943650	2	227105921	T	C	met-d-M_HDL_C_pct	Cholesterol to total lipids ratio in medium HDL	-0.0458155	0.00410114	1.1e-30	Chalazion	0.028744	0.0254648	0.258994	0.000961563	124.8
rs3215882	9	92214291	AG	A	met-d-M_HDL_C_pct	Cholesterol to total lipids ratio in medium HDL	-0.0218996	0.00396801	1e-08	Chalazion	0.00335262	0.024463	0.890992	0.000239679	30.4598
rs328	8	19819724	G	C	met-d-M_HDL_C_pct	Cholesterol to total lipids ratio in medium HDL	0.204943	0.0065192	1e-200	Chalazion	-0.00457936	0.0428937	0.914979	0.00758112	988.274
rs34931250	17	66879927	T	C	met-d-M_HDL_C_pct	Cholesterol to total lipids ratio in medium HDL	-0.0614759	0.00830403	6.5e-14	Chalazion	0.0348806	0.0498194	0.483839	0.000423255	54.8065
rs35678857	13	95222890	A	C	met-d-M_HDL_C_pct	Cholesterol to total lipids ratio in medium HDL	-0.0267736	0.00412313	7.1e-11	Chalazion	-0.0292708	0.0250726	0.243032	0.000326939	42.1657
rs35853021	15	58680643	T	G	met-d-M_HDL_C_pct	Cholesterol to total lipids ratio in medium HDL	-0.0595509	0.00410764	1e-50	Chalazion	-0.0037902	0.0249654	0.879331	0.00162941	210.18
rs3764261	16	56993324	A	C	met-d-M_HDL_C_pct	Cholesterol to total lipids ratio in medium HDL	0.182328	0.00419244	1e-200	Chalazion	0.0207097	0.0272607	0.447438	0.0145721	1891.35
rs3775228	4	87985166	T	C	met-d-M_HDL_C_pct	Cholesterol to total lipids ratio in medium HDL	-0.0371638	0.00403106	4.3e-23	Chalazion	0.00436733	0.0252048	0.862437	0.000661999	84.9966
rs41355649	19	33790556	A	G	met-d-M_HDL_C_pct	Cholesterol to total lipids ratio in medium HDL	-0.0431216	0.00784828	2e-08	Chalazion	0.0257976	0.0592663	0.663358	0.000233267	30.1884
rs42125	7	72823777	G	A	met-d-M_HDL_C_pct	Cholesterol to total lipids ratio in medium HDL	-0.0755954	0.0144974	4.3e-08	Chalazion	0.0865781	0.0830317	0.297082	0.000256894	27.1901
rs4660303	1	40060473	A	G	met-d-M_HDL_C_pct	Cholesterol to total lipids ratio in medium HDL	-0.0379443	0.00471426	2.8e-17	Chalazion	0.0226105	0.0300494	0.451784	0.00050113	64.7837
rs488490	15	58737661	A	C	met-d-M_HDL_C_pct	Cholesterol to total lipids ratio in medium HDL	0.0547145	0.00561879	9.7e-24	Chalazion	0.0190763	0.0348853	0.584495	0.000752243	94.8242
rs4969179	17	76391454	G	T	met-d-M_HDL_C_pct	Cholesterol to total lipids ratio in medium HDL	0.0243065	0.00403081	1.7e-09	Chalazion	0.0709341	0.0270126	0.00864032	0.000282648	36.363
rs530845	11	116530293	T	C	met-d-M_HDL_C_pct	Cholesterol to total lipids ratio in medium HDL	0.0232916	0.00393485	6.4e-09	Chalazion	0.0227151	0.0249814	0.363203	0.000270987	35.0382
rs55747707	7	73037366	A	G	met-d-M_HDL_C_pct	Cholesterol to total lipids ratio in medium HDL	0.0734266	0.00489879	1.7e-52	Chalazion	-0.0207795	0.0319712	0.515728	0.0017486	224.662
rs56205943	12	57679414	A	G	met-d-M_HDL_C_pct	Cholesterol to total lipids ratio in medium HDL	0.0352627	0.00460039	2.5e-15	Chalazion	0.0318047	0.0288728	0.270661	0.000451881	58.7546
rs58542926	19	19379549	T	C	met-d-M_HDL_C_pct	Cholesterol to total lipids ratio in medium HDL	0.059389	0.0074962	1.3e-14	Chalazion	-0.0615872	0.0501248	0.219193	0.000485791	62.7668
rs6073958	20	44551855	C	T	met-d-M_HDL_C_pct	Cholesterol to total lipids ratio in medium HDL	-0.0505096	0.0049391	2e-24	Chalazion	-0.0178644	0.0321648	0.578621	0.000812479	104.581
rs61838776	1	219618564	A	C	met-d-M_HDL_C_pct	Cholesterol to total lipids ratio in medium HDL	-0.0322518	0.00535922	1.2e-09	Chalazion	-0.0151228	0.0372577	0.684819	0.000281175	36.2164
rs62117489	19	8442202	A	C	met-d-M_HDL_C_pct	Cholesterol to total lipids ratio in medium HDL	0.0533861	0.00853455	5.8e-11	Chalazion	0.0302692	0.0673787	0.653258	0.000303711	39.1287
rs62271373	3	150066540	A	T	met-d-M_HDL_C_pct	Cholesterol to total lipids ratio in medium HDL	-0.0464648	0.00844392	1.8e-09	Chalazion	-0.104718	0.0597173	0.079506	0.000243316	30.2803
rs62397245	5	176750688	G	C	met-d-M_HDL_C_pct	Cholesterol to total lipids ratio in medium HDL	-0.0249993	0.00473562	1.2e-08	Chalazion	-0.0314181	0.0283392	0.267584	0.000216661	27.8678
rs632057	6	139834012	G	T	met-d-M_HDL_C_pct	Cholesterol to total lipids ratio in medium HDL	0.0343285	0.00406831	1.5e-17	Chalazion	-0.012893	0.024725	0.602049	0.000550741	71.2003
rs673548	2	21237544	A	G	met-d-M_HDL_C_pct	Cholesterol to total lipids ratio in medium HDL	0.0834174	0.00484508	2.3e-67	Chalazion	-0.000215265	0.0276313	0.993784	0.00227691	296.423
rs6942635	7	17987865	C	T	met-d-M_HDL_C_pct	Cholesterol to total lipids ratio in medium HDL	0.0259275	0.00394675	4.2e-11	Chalazion	0.0110949	0.02521	0.659866	0.000336015	43.1561
rs6971365	7	130432481	C	T	met-d-M_HDL_C_pct	Cholesterol to total lipids ratio in medium HDL	-0.0321257	0.00432475	6.5e-14	Chalazion	0.0320167	0.0267629	0.231577	0.000427437	55.1802
rs7005453	8	126629700	A	G	met-d-M_HDL_C_pct	Cholesterol to total lipids ratio in medium HDL	-0.0378883	0.00482279	3.5e-15	Chalazion	-0.0377613	0.0303997	0.214177	0.00047837	61.7182
rs7012637	8	9173209	A	G	met-d-M_HDL_C_pct	Cholesterol to total lipids ratio in medium HDL	0.0387982	0.00395981	6.9e-22	Chalazion	-0.00516797	0.0245783	0.833461	0.000750627	96.0007
rs7133378	12	124409502	A	G	met-d-M_HDL_C_pct	Cholesterol to total lipids ratio in medium HDL	0.0343783	0.00421772	3e-18	Chalazion	-0.0074217	0.0272325	0.785214	0.000514172	66.4375
rs7134375	12	20473758	A	C	met-d-M_HDL_C_pct	Cholesterol to total lipids ratio in medium HDL	0.0250786	0.00396515	1.4e-09	Chalazion	0.00180201	0.0250375	0.942624	0.00030834	40.0025
rs72823020	10	115797947	A	T	met-d-M_HDL_C_pct	Cholesterol to total lipids ratio in medium HDL	0.0348814	0.00586809	5.4e-09	Chalazion	-0.0721727	0.0416899	0.08342	0.000275974	35.3341
rs72836561	17	41926126	T	C	met-d-M_HDL_C_pct	Cholesterol to total lipids ratio in medium HDL	-0.148028	0.0112668	3.1e-41	Chalazion	-0.0358211	0.0694235	0.605868	0.00133629	172.618
rs7535214	1	93832565	T	A	met-d-M_HDL_C_pct	Cholesterol to total lipids ratio in medium HDL	-0.021667	0.00407337	4.5e-08	Chalazion	-0.0240827	0.025796	0.350519	0.000218606	28.2937
rs75580845	6	25578433	C	T	met-d-M_HDL_C_pct	Cholesterol to total lipids ratio in medium HDL	-0.037236	0.00688862	5.8e-09	Chalazion	0.110059	0.0479843	0.0218112	0.000229628	29.2187
rs75911530	16	57049137	A	G	met-d-M_HDL_C_pct	Cholesterol to total lipids ratio in medium HDL	-0.13956	0.011575	1.9e-33	Chalazion	0.107243	0.1247	0.389785	0.00123891	145.372
rs78058190	2	219699999	A	G	met-d-M_HDL_C_pct	Cholesterol to total lipids ratio in medium HDL	-0.073217	0.0101794	3.2e-12	Chalazion	0.00437198	0.0448068	0.92227	0.000510234	51.7344
rs78795332	4	171555533	G	C	met-d-M_HDL_C_pct	Cholesterol to total lipids ratio in medium HDL	0.0239539	0.00461634	2.3e-08	Chalazion	0.013652	0.0325322	0.674746	0.000209016	26.9251
rs7924036	10	65191645	T	G	met-d-M_HDL_C_pct	Cholesterol to total lipids ratio in medium HDL	0.0247908	0.00393424	3e-11	Chalazion	-0.003439	0.0244561	0.888171	0.00030727	39.7063
rs79598313	1	27284913	T	C	met-d-M_HDL_C_pct	Cholesterol to total lipids ratio in medium HDL	-0.108948	0.0130568	1e-16	Chalazion	-0.0113156	0.0663997	0.864683	0.00053802	69.625
rs8044652	16	67506247	C	T	met-d-M_HDL_C_pct	Cholesterol to total lipids ratio in medium HDL	0.0913773	0.0105694	4.6e-19	Chalazion	-0.0852386	0.0682314	0.211571	0.000595844	74.7439
rs9295128	6	160751531	T	G	met-d-M_HDL_C_pct	Cholesterol to total lipids ratio in medium HDL	0.14527	0.0155649	3.2e-20	Chalazion	0.00880266	0.117372	0.940216	0.000698017	87.1082
rs964184	11	116648917	C	G	met-d-M_HDL_C_pct	Cholesterol to total lipids ratio in medium HDL	0.190118	0.00579433	1e-200	Chalazion	-0.0113333	0.0347475	0.744303	0.00832226	1076.56
rs9647335	3	135880410	T	A	met-d-M_HDL_C_pct	Cholesterol to total lipids ratio in medium HDL	0.0454712	0.00501187	2.9e-20	Chalazion	0.0468572	0.0380672	0.218357	0.000641553	82.3139
rs998584	6	43757896	A	C	met-d-M_HDL_C_pct	Cholesterol to total lipids ratio in medium HDL	-0.0349326	0.00393755	5.7e-20	Chalazion	0.000341957	0.0246143	0.988916	0.000609382	78.7063
rs10162642	15	58577163	A	G	met-d-HDL_FC	Free cholesterol in HDL	-0.0645235	0.0045096	3e-51	Chalazion	-0.0178125	0.0348105	0.608861	0.00138191	204.72
rs10457487	6	127519234	A	C	met-d-HDL_FC	Free cholesterol in HDL	-0.0234911	0.00368152	4.7e-11	Chalazion	-0.0125595	0.0245031	0.608253	0.000275644	40.7148
rs11045171	12	20470199	G	A	met-d-HDL_FC	Free cholesterol in HDL	0.0258671	0.00462156	8.7e-09	Chalazion	0.0447476	0.0298336	0.133639	0.000212043	31.327
rs11065991	12	112083162	T	C	met-d-HDL_FC	Free cholesterol in HDL	-0.0219261	0.00371877	9.2e-11	Chalazion	0.0201076	0.025187	0.424677	0.000233568	34.7636
rs11078917	17	37746359	C	A	met-d-HDL_FC	Free cholesterol in HDL	0.0215742	0.0041131	3.2e-08	Chalazion	0.0250731	0.0277466	0.366183	0.000186494	27.5126
rs112001035	17	66823805	A	G	met-d-HDL_FC	Free cholesterol in HDL	-0.0469275	0.00787297	7.3e-09	Chalazion	0.0223593	0.0452948	0.62156	0.000247341	35.5286
rs116843064	19	8429323	A	G	met-d-HDL_FC	Free cholesterol in HDL	0.175645	0.013135	8.6e-43	Chalazion	-0.12591	0.0754096	0.0949817	0.0012006	178.818
rs11751347	6	161092438	T	C	met-d-HDL_FC	Free cholesterol in HDL	-0.0456592	0.00607645	1.6e-14	Chalazion	0.010259	0.0439331	0.815363	0.000382761	56.4621
rs11789603	9	107647019	T	C	met-d-HDL_FC	Free cholesterol in HDL	0.0556477	0.00589299	2.1e-20	Chalazion	0.0251265	0.046731	0.590795	0.000600584	89.1709
rs12295878	11	48944029	T	C	met-d-HDL_FC	Free cholesterol in HDL	0.0325488	0.00526873	3.6e-09	Chalazion	0.07346	0.0342611	0.0320229	0.000255632	38.1644
rs12405456	1	178512331	G	T	met-d-HDL_FC	Free cholesterol in HDL	-0.020429	0.00376443	4e-08	Chalazion	0.029024	0.0254171	0.253492	0.00019785	29.4507
rs13107325	4	103188709	T	C	met-d-HDL_FC	Free cholesterol in HDL	-0.0715462	0.00697679	3.2e-26	Chalazion	0.0827262	0.10424	0.427422	0.000704006	105.163
rs13389219	2	165528876	T	C	met-d-HDL_FC	Free cholesterol in HDL	0.0278596	0.0037485	1.3e-14	Chalazion	-0.032019	0.0256899	0.21263	0.000370149	55.2376
rs1358980	6	43764551	T	C	met-d-HDL_FC	Free cholesterol in HDL	-0.0273215	0.00368625	4.5e-13	Chalazion	0.000965381	0.0245232	0.968599	0.000372782	54.9338
rs139915535	8	19766233	G	A	met-d-HDL_FC	Free cholesterol in HDL	-0.119877	0.0138035	5e-20	Chalazion	-0.139243	0.297815	0.640108	0.000508109	75.4212
rs141368429	11	117221862	T	C	met-d-HDL_FC	Free cholesterol in HDL	-0.0488159	0.00853661	8e-09	Chalazion	-0.0286407	0.0778427	0.712925	0.000252681	32.7003
rs148063610	10	45998984	C	CAAATAAAT	met-d-HDL_FC	Free cholesterol in HDL	-0.0344773	0.00439642	1.5e-15	Chalazion	-0.0326657	0.0316426	0.301916	0.00042943	61.499
rs150224153	20	43008981	T	C	met-d-HDL_FC	Free cholesterol in HDL	-0.0803644	0.011148	6e-13	Chalazion	0.0444691	0.0463475	0.337322	0.000366621	51.9677
rs15285	8	19824667	T	C	met-d-HDL_FC	Free cholesterol in HDL	0.0843777	0.00404835	4.5e-98	Chalazion	0.0132821	0.027938	0.634493	0.00291096	434.409
rs1616661	19	54819466	A	T	met-d-HDL_FC	Free cholesterol in HDL	0.0214925	0.00394786	4e-09	Chalazion	-0.00989451	0.0252843	0.695554	0.000200401	29.6381
rs174576	11	61603510	A	C	met-d-HDL_FC	Free cholesterol in HDL	-0.0740701	0.00382886	2.4e-90	Chalazion	-0.0898769	0.0248335	0.000295543	0.00249643	374.237
rs1779823	1	182171957	T	G	met-d-HDL_FC	Free cholesterol in HDL	-0.0287576	0.00387624	1.8e-14	Chalazion	0.0131567	0.0274508	0.631737	0.000367897	55.0407
rs193084249	1	26987646	G	A	met-d-HDL_FC	Free cholesterol in HDL	-0.0821918	0.0123653	7.9e-11	Chalazion	-0.0319843	0.0630214	0.611794	0.00030827	44.1822
rs2066714	9	107586753	C	T	met-d-HDL_FC	Free cholesterol in HDL	0.035841	0.00544192	1.2e-11	Chalazion	-0.0104578	0.0418036	0.802461	0.000288542	43.3766
rs2229357	12	57843711	A	G	met-d-HDL_FC	Free cholesterol in HDL	0.0232372	0.00426653	1.6e-08	Chalazion	0.0342139	0.0289226	0.23683	0.0001975	29.6632
rs2245221	8	116624879	A	G	met-d-HDL_FC	Free cholesterol in HDL	0.0317304	0.00371245	7.7e-17	Chalazion	0.00420623	0.0258595	0.870788	0.000496408	73.0516
rs2307111	5	75003678	C	T	met-d-HDL_FC	Free cholesterol in HDL	0.0267334	0.00374589	1e-12	Chalazion	-0.0227275	0.0247333	0.358148	0.000342058	50.9329
rs261290	15	58678720	C	T	met-d-HDL_FC	Free cholesterol in HDL	-0.149026	0.00385063	1e-200	Chalazion	-0.000186038	0.0251879	0.994107	0.0100422	1497.82
rs2642438	1	220970028	G	A	met-d-HDL_FC	Free cholesterol in HDL	0.037178	0.00400785	1.3e-21	Chalazion	-0.0201987	0.027429	0.461488	0.000576243	86.0497
rs2740488	9	107661742	C	A	met-d-HDL_FC	Free cholesterol in HDL	-0.0474367	0.00415727	1.3e-31	Chalazion	-0.0281258	0.0307918	0.361023	0.000877243	130.2
rs2792735	10	113921825	A	G	met-d-HDL_FC	Free cholesterol in HDL	-0.0423868	0.00407674	2.1e-26	Chalazion	-0.00426471	0.0259463	0.869443	0.000723877	108.102
rs2925979	16	81534790	C	T	met-d-HDL_FC	Free cholesterol in HDL	0.0328625	0.00397296	7.8e-18	Chalazion	-0.0587726	0.0261687	0.0247098	0.000454498	68.4184
rs2943650	2	227105921	T	C	met-d-HDL_FC	Free cholesterol in HDL	-0.0347751	0.00381747	6.5e-22	Chalazion	0.028744	0.0254648	0.258994	0.000553974	82.9823
rs333947	1	110470764	A	G	met-d-HDL_FC	Free cholesterol in HDL	-0.0302093	0.00511555	6.2e-10	Chalazion	0.00498564	0.0328726	0.87945	0.000232883	34.8736
rs34514836	19	46385438	C	A	met-d-HDL_FC	Free cholesterol in HDL	-0.0296786	0.00567433	1.2e-08	Chalazion	0.0118436	0.0523975	0.821175	0.00018523	27.3563
rs35184771	11	47475189	T	G	met-d-HDL_FC	Free cholesterol in HDL	-0.0372031	0.00381991	1.6e-22	Chalazion	0.0589156	0.0255033	0.0208819	0.000632035	94.8532
rs35493868	7	73039406	G	C	met-d-HDL_FC	Free cholesterol in HDL	0.025637	0.00455787	7.7e-09	Chalazion	-0.0209617	0.0319725	0.512072	0.000213191	31.6381
rs3735687	7	1066297	G	A	met-d-HDL_FC	Free cholesterol in HDL	-0.0308015	0.00372058	5.8e-16	Chalazion	-0.0128017	0.0248159	0.605949	0.000463063	68.5366
rs3764261	16	56993324	A	C	met-d-HDL_FC	Free cholesterol in HDL	0.19655	0.0038955	1e-200	Chalazion	0.0207097	0.0272607	0.447438	0.0169341	2545.77
rs3768321	1	40035928	T	G	met-d-HDL_FC	Free cholesterol in HDL	-0.0356878	0.00461239	5.4e-16	Chalazion	0.0374714	0.0331717	0.258636	0.000402224	59.867
rs3936510	5	55860866	T	G	met-d-HDL_FC	Free cholesterol in HDL	-0.0321018	0.00455963	2.8e-13	Chalazion	0.0457035	0.035458	0.197416	0.000332177	49.5678
rs4240624	8	9184231	A	G	met-d-HDL_FC	Free cholesterol in HDL	0.084056	0.00637325	8.4e-40	Chalazion	-0.0713316	0.0348474	0.0406612	0.00116627	173.946
rs473224	15	58737341	G	T	met-d-HDL_FC	Free cholesterol in HDL	-0.14834	0.00523884	6e-183	Chalazion	0.0201365	0.034881	0.563741	0.00548971	801.763
rs4846921	1	230304352	A	G	met-d-HDL_FC	Free cholesterol in HDL	0.0443622	0.00375401	3.6e-34	Chalazion	-0.0536226	0.0246371	0.0295182	0.00093354	139.648
rs4860987	4	69491284	T	A	met-d-HDL_FC	Free cholesterol in HDL	0.0284149	0.00442182	4.2e-12	Chalazion	-0.00967145	0.0281261	0.730951	0.000309599	41.2943
rs4985155	16	15129459	G	A	met-d-HDL_FC	Free cholesterol in HDL	-0.0265806	0.00386017	1.9e-12	Chalazion	0.0399896	0.0257988	0.121128	0.000314741	47.4151
rs4986970	16	67976320	T	A	met-d-HDL_FC	Free cholesterol in HDL	-0.0861617	0.0101106	8.8e-19	Chalazion	0.0231935	0.072773	0.749946	0.000486495	72.6231
rs5167	19	45448465	G	T	met-d-HDL_FC	Free cholesterol in HDL	0.0416003	0.00382875	1.2e-28	Chalazion	-0.0125774	0.0250028	0.614936	0.00078975	118.054
rs559355	11	75451281	T	A	met-d-HDL_FC	Free cholesterol in HDL	-0.0507485	0.00503096	1e-23	Chalazion	-0.0377172	0.0289714	0.192959	0.000685192	101.752
rs5754104	22	21916361	A	G	met-d-HDL_FC	Free cholesterol in HDL	-0.0343033	0.00469515	6.5e-14	Chalazion	-0.0119758	0.0269588	0.656878	0.000360455	53.3793
rs59104589	2	242237902	T	C	met-d-HDL_FC	Free cholesterol in HDL	0.0192587	0.00381564	3.3e-08	Chalazion	0.044322	0.0250163	0.0764399	0.000170665	25.4753
rs59347135	8	19750044	G	C	met-d-HDL_FC	Free cholesterol in HDL	-0.0628956	0.00900059	9.5e-13	Chalazion	-0.0128554	0.0628816	0.838011	0.000345789	48.8313
rs6018652	20	46340974	A	G	met-d-HDL_FC	Free cholesterol in HDL	0.0350598	0.00452933	1.3e-15	Chalazion	0.0132866	0.0301661	0.659613	0.000404221	59.9171
rs6073958	20	44551855	C	T	met-d-HDL_FC	Free cholesterol in HDL	-0.0916191	0.00459429	6.6e-89	Chalazion	-0.0178644	0.0321648	0.578621	0.00267323	397.681
rs60847460	10	113983758	T	C	met-d-HDL_FC	Free cholesterol in HDL	-0.0365017	0.00524335	3.1e-12	Chalazion	0.0466469	0.0365507	0.201877	0.000327188	48.4628
rs61941676	12	125324798	A	C	met-d-HDL_FC	Free cholesterol in HDL	-0.0591562	0.00562782	9.8e-27	Chalazion	0.0293962	0.0349431	0.400203	0.000777093	110.489
rs62101705	18	47135834	T	C	met-d-HDL_FC	Free cholesterol in HDL	-0.0859232	0.0160697	1.4e-08	Chalazion	-0.110729	0.119183	0.352854	0.000198656	28.5894
rs624700	1	62900812	C	G	met-d-HDL_FC	Free cholesterol in HDL	-0.0266081	0.00376596	2e-12	Chalazion	0.0039032	0.0262965	0.882003	0.000344153	49.9202
rs625145	11	116727936	T	A	met-d-HDL_FC	Free cholesterol in HDL	0.0560153	0.00467716	2.2e-35	Chalazion	0.0269943	0.0303818	0.374269	0.000958475	143.433
rs6589565	11	116640237	G	A	met-d-HDL_FC	Free cholesterol in HDL	0.0647324	0.00728761	1.6e-20	Chalazion	-0.0431379	0.0454659	0.342724	0.000529838	78.8993
rs676210	2	21231524	A	G	met-d-HDL_FC	Free cholesterol in HDL	0.0590499	0.00451236	9.4e-39	Chalazion	0.00136824	0.0276169	0.960486	0.0011397	171.25
rs686030	9	15304782	A	C	met-d-HDL_FC	Free cholesterol in HDL	0.0528159	0.00527168	1.4e-24	Chalazion	-0.0402841	0.0381928	0.291537	0.000673535	100.376
rs705379	7	94953895	A	G	met-d-HDL_FC	Free cholesterol in HDL	-0.0198497	0.00369819	2.4e-08	Chalazion	-0.00593303	0.0255277	0.816216	0.000196606	28.8091
rs7241918	18	47160953	T	G	met-d-HDL_FC	Free cholesterol in HDL	0.0775058	0.00480731	8.8e-61	Chalazion	-0.0296235	0.0325111	0.3622	0.00175086	259.935
rs72836561	17	41926126	T	C	met-d-HDL_FC	Free cholesterol in HDL	-0.138064	0.0104829	3.3e-42	Chalazion	-0.0358211	0.0694235	0.605868	0.00116245	173.459
rs7308864	12	109871179	G	A	met-d-HDL_FC	Free cholesterol in HDL	0.0294841	0.00365656	1.3e-16	Chalazion	0.0161423	0.0245898	0.511525	0.000433713	65.0175
rs73420943	6	34243480	G	A	met-d-HDL_FC	Free cholesterol in HDL	-0.0275326	0.00504029	4.8e-08	Chalazion	-1.93e-05	0.0336755	0.999544	0.000203337	29.8389
rs737337	19	11347493	C	T	met-d-HDL_FC	Free cholesterol in HDL	-0.0603085	0.00687239	2.3e-18	Chalazion	0.043523	0.0428381	0.309635	0.0005157	77.009
rs75627662	19	45413576	T	C	met-d-HDL_FC	Free cholesterol in HDL	-0.0378447	0.00452917	1.4e-17	Chalazion	0.00523777	0.0298909	0.860899	0.000468624	69.8189
rs75714888	16	56752882	A	C	met-d-HDL_FC	Free cholesterol in HDL	-0.0767936	0.0126159	1.8e-09	Chalazion	-0.108179	0.0715336	0.130463	0.000249541	37.0522
rs75911530	16	57049137	A	G	met-d-HDL_FC	Free cholesterol in HDL	-0.142636	0.0107552	4.8e-43	Chalazion	0.107243	0.1247	0.389785	0.00129413	175.882
rs77960347	18	47109955	G	A	met-d-HDL_FC	Free cholesterol in HDL	0.265542	0.0159874	2.4e-64	Chalazion	0.207257	0.141731	0.143652	0.00184231	275.874
rs7810507	7	130437476	A	G	met-d-HDL_FC	Free cholesterol in HDL	-0.0246003	0.00406802	1.1e-09	Chalazion	0.0309887	0.026954	0.250271	0.000244583	36.5691
rs79744701	8	144305667	A	G	met-d-HDL_FC	Free cholesterol in HDL	0.0333283	0.00554544	7.4e-10	Chalazion	-0.00908722	0.0345308	0.792425	0.000241456	36.1205
rs8058512	16	57151796	T	C	met-d-HDL_FC	Free cholesterol in HDL	-0.0254557	0.00409371	3.9e-10	Chalazion	0.0313274	0.0263454	0.2344	0.000258946	38.6666
rs837500	12	125077567	T	C	met-d-HDL_FC	Free cholesterol in HDL	0.020791	0.00382469	3e-08	Chalazion	-0.0568885	0.0246424	0.0209677	0.000199555	29.5501
rs838876	12	125259888	G	A	met-d-HDL_FC	Free cholesterol in HDL	-0.0404396	0.0039819	1.1e-27	Chalazion	0.013798	0.0248613	0.578895	0.000710002	103.141
rs907866	2	20371380	A	G	met-d-HDL_FC	Free cholesterol in HDL	-0.027842	0.00369649	5.7e-14	Chalazion	0.0169414	0.0246389	0.491713	0.000382588	56.7312
rs9265620	6	31299685	C	T	met-d-HDL_FC	Free cholesterol in HDL	-0.0282854	0.00389496	3.5e-13	Chalazion	-0.0687515	0.0244357	0.00489948	0.000373078	52.7374
rs10162642	15	58577163	A	G	met-d-L_HDL_TG_pct	Triglycerides to total lipids ratio in large HDL	-0.033456	0.00481527	3e-11	Chalazion	-0.0178125	0.0348105	0.608861	0.000371528	48.2733
rs10774625	12	111910219	G	A	met-d-L_HDL_TG_pct	Triglycerides to total lipids ratio in large HDL	-0.0212364	0.00390455	1.8e-09	Chalazion	-0.0151046	0.0246952	0.540775	0.000225485	29.5815
rs10882140	10	94842213	T	G	met-d-L_HDL_TG_pct	Triglycerides to total lipids ratio in large HDL	-0.0254871	0.00391591	1.7e-10	Chalazion	0.00225585	0.0245047	0.926652	0.000323346	42.3619
rs1128249	2	165528624	T	G	met-d-L_HDL_TG_pct	Triglycerides to total lipids ratio in large HDL	-0.0445651	0.00399363	3.2e-30	Chalazion	-0.0327198	0.0256936	0.202854	0.000946693	124.524
rs113414093	2	219859171	A	G	met-d-L_HDL_TG_pct	Triglycerides to total lipids ratio in large HDL	0.0659084	0.0103356	7.6e-10	Chalazion	-0.00500565	0.0440821	0.909592	0.000391206	40.664
rs11429307	5	55857025	G	GT	met-d-L_HDL_TG_pct	Triglycerides to total lipids ratio in large HDL	-0.0537441	0.00497135	5.3e-28	Chalazion	-0.0258966	0.0357694	0.469074	0.000894485	116.873
rs11644601	16	15172118	C	T	met-d-L_HDL_TG_pct	Triglycerides to total lipids ratio in large HDL	-0.0250317	0.00427372	4.3e-10	Chalazion	0.0210225	0.0270822	0.437603	0.000261494	34.3059
rs116483979	19	8456738	T	C	met-d-L_HDL_TG_pct	Triglycerides to total lipids ratio in large HDL	-0.0647787	0.011292	6e-09	Chalazion	0.053563	0.092051	0.560645	0.000255165	32.9096
rs1168015	1	62996046	G	C	met-d-L_HDL_TG_pct	Triglycerides to total lipids ratio in large HDL	0.0666661	0.00407513	5.4e-62	Chalazion	-0.00874729	0.0277616	0.752697	0.00202853	267.625
rs116843064	19	8429323	A	G	met-d-L_HDL_TG_pct	Triglycerides to total lipids ratio in large HDL	-0.299251	0.0139803	1.3e-105	Chalazion	-0.12591	0.0754096	0.0949817	0.00348496	458.182
rs117738782	16	56946502	C	T	met-d-L_HDL_TG_pct	Triglycerides to total lipids ratio in large HDL	0.138159	0.0246055	2.8e-09	Chalazion	0.0615762	0.0673736	0.360742	0.000282554	31.5278
rs11976955	7	130433594	G	C	met-d-L_HDL_TG_pct	Triglycerides to total lipids ratio in large HDL	0.0304083	0.00421011	3.4e-13	Chalazion	0.0337834	0.0264421	0.201377	0.000398499	52.1672
rs12208357	6	160543148	T	C	met-d-L_HDL_TG_pct	Triglycerides to total lipids ratio in large HDL	0.0490365	0.00766998	1.8e-11	Chalazion	0.0153658	0.0528358	0.771188	0.000313068	40.8743
rs12313762	12	57692470	T	C	met-d-L_HDL_TG_pct	Triglycerides to total lipids ratio in large HDL	-0.0309137	0.00456119	2.1e-12	Chalazion	0.0318868	0.0288743	0.269451	0.00034729	45.9352
rs1260326	2	27730940	C	T	met-d-L_HDL_TG_pct	Triglycerides to total lipids ratio in large HDL	-0.0718339	0.0039836	3e-76	Chalazion	0.0668187	0.025793	0.00958142	0.00246847	325.168
rs12827729	12	125350975	G	A	met-d-L_HDL_TG_pct	Triglycerides to total lipids ratio in large HDL	-0.0261151	0.00406592	2.8e-10	Chalazion	-0.00683671	0.0255672	0.78916	0.000314105	41.254
rs13107325	4	103188709	T	C	met-d-L_HDL_TG_pct	Triglycerides to total lipids ratio in large HDL	0.0466483	0.00743589	1.6e-10	Chalazion	0.0827262	0.10424	0.427422	0.000299278	39.3555
rs13108218	4	3443931	G	A	met-d-L_HDL_TG_pct	Triglycerides to total lipids ratio in large HDL	-0.0278769	0.00403751	2e-12	Chalazion	0.0154573	0.0262742	0.556326	0.000367879	47.6718
rs13118477	4	89704367	A	G	met-d-L_HDL_TG_pct	Triglycerides to total lipids ratio in large HDL	0.0250448	0.00400752	1.1e-09	Chalazion	-0.019835	0.0246189	0.420427	0.000298546	39.0556
rs144018203	11	116916060	C	G	met-d-L_HDL_TG_pct	Triglycerides to total lipids ratio in large HDL	0.248649	0.0197271	4.1e-40	Chalazion	-0.0946304	0.18682	0.612484	0.00130336	158.872
rs150844304	15	43726625	C	A	met-d-L_HDL_TG_pct	Triglycerides to total lipids ratio in large HDL	0.126827	0.0123395	1.6e-25	Chalazion	-0.0185597	0.177353	0.916655	0.000804793	105.64
rs174580	11	61606642	G	A	met-d-L_HDL_TG_pct	Triglycerides to total lipids ratio in large HDL	0.0794623	0.00407307	9.2e-90	Chalazion	-0.08946	0.0247995	0.000309364	0.00288039	380.609
rs1883715	20	39174140	T	C	met-d-L_HDL_TG_pct	Triglycerides to total lipids ratio in large HDL	-0.0289307	0.00428167	3.2e-12	Chalazion	-0.0193142	0.0272063	0.477756	0.000359717	45.6553
rs2186037	6	127455029	G	A	met-d-L_HDL_TG_pct	Triglycerides to total lipids ratio in large HDL	0.030392	0.00391354	1.2e-16	Chalazion	-0.00303661	0.0245014	0.901366	0.000461185	60.3086
rs2267375	22	38601231	T	G	met-d-L_HDL_TG_pct	Triglycerides to total lipids ratio in large HDL	0.0227745	0.00396917	7.3e-09	Chalazion	0.00292175	0.0249509	0.906781	0.000252597	32.9229
rs2302263	11	64021821	T	C	met-d-L_HDL_TG_pct	Triglycerides to total lipids ratio in large HDL	0.048	0.00689312	4.2e-12	Chalazion	0.0936527	0.0364883	0.0102688	0.000370268	48.4898
rs2439823	10	99778226	G	A	met-d-L_HDL_TG_pct	Triglycerides to total lipids ratio in large HDL	0.0207953	0.00392219	4.1e-08	Chalazion	-0.0321633	0.0246024	0.191103	0.000214413	28.1108
rs261290	15	58678720	C	T	met-d-L_HDL_TG_pct	Triglycerides to total lipids ratio in large HDL	-0.0703753	0.00411163	2.2e-68	Chalazion	-0.000186038	0.0251879	0.994107	0.00223946	292.963
rs283814	19	45389224	G	A	met-d-L_HDL_TG_pct	Triglycerides to total lipids ratio in large HDL	0.0434259	0.00726864	9.8e-09	Chalazion	0.0612124	0.0572814	0.285238	0.000269908	35.6937
rs28383314	6	32587213	C	T	met-d-L_HDL_TG_pct	Triglycerides to total lipids ratio in large HDL	0.0280045	0.00402361	5.2e-13	Chalazion	0.0565436	0.0264259	0.0323787	0.000368415	48.4422
rs2925979	16	81534790	C	T	met-d-L_HDL_TG_pct	Triglycerides to total lipids ratio in large HDL	-0.0401477	0.00423918	4.3e-22	Chalazion	-0.0587726	0.0261687	0.0247098	0.000678348	89.6928
rs2943650	2	227105921	T	C	met-d-L_HDL_TG_pct	Triglycerides to total lipids ratio in large HDL	0.0433509	0.00406592	1.4e-27	Chalazion	0.028744	0.0254648	0.258994	0.000860893	113.679
rs328	8	19819724	G	C	met-d-L_HDL_TG_pct	Triglycerides to total lipids ratio in large HDL	-0.208806	0.00646163	1e-200	Chalazion	-0.00457936	0.0428937	0.914979	0.00786961	1044.24
rs34060476	7	73037956	G	A	met-d-L_HDL_TG_pct	Triglycerides to total lipids ratio in large HDL	-0.102392	0.00571635	2.9e-73	Chalazion	-0.0534718	0.0362268	0.139936	0.00244555	320.844
rs3775228	4	87985166	T	C	met-d-L_HDL_TG_pct	Triglycerides to total lipids ratio in large HDL	0.0310819	0.0039977	7.5e-17	Chalazion	0.00436733	0.0252048	0.862437	0.000463055	60.4498
rs3857142	4	15106036	T	C	met-d-L_HDL_TG_pct	Triglycerides to total lipids ratio in large HDL	0.0208125	0.00414229	4.7e-08	Chalazion	0.00943629	0.0278621	0.734852	0.000193448	25.2445
rs4646246	8	18248661	G	A	met-d-L_HDL_TG_pct	Triglycerides to total lipids ratio in large HDL	0.0355905	0.00503443	6.8e-14	Chalazion	0.0133094	0.0295172	0.652059	0.000378115	49.9767
rs4647737	11	47253244	G	T	met-d-L_HDL_TG_pct	Triglycerides to total lipids ratio in large HDL	-0.0413944	0.00535344	1.2e-14	Chalazion	-0.0130351	0.0282024	0.643941	0.000453034	59.7885
rs4665710	2	21221035	C	A	met-d-L_HDL_TG_pct	Triglycerides to total lipids ratio in large HDL	0.0815061	0.00479514	3.5e-66	Chalazion	2.61e-06	0.0276254	0.999925	0.00218418	288.92
rs473224	15	58737341	G	T	met-d-L_HDL_TG_pct	Triglycerides to total lipids ratio in large HDL	-0.0690813	0.00559393	3.4e-36	Chalazion	0.0201365	0.034881	0.563741	0.00119057	152.506
rs4969144	17	76406084	A	C	met-d-L_HDL_TG_pct	Triglycerides to total lipids ratio in large HDL	-0.0234376	0.00399991	1.2e-09	Chalazion	0.100714	0.0250162	5.67e-05	0.000274172	34.3341
rs4976033	5	67714246	G	A	met-d-L_HDL_TG_pct	Triglycerides to total lipids ratio in large HDL	0.0198442	0.00403578	2.3e-08	Chalazion	-0.0193693	0.0249314	0.437216	0.000189328	24.1775
rs58542926	19	19379549	T	C	met-d-L_HDL_TG_pct	Triglycerides to total lipids ratio in large HDL	-0.0459648	0.0074315	4.1e-09	Chalazion	-0.0615872	0.0501248	0.219193	0.000290996	38.2558
rs6073958	20	44551855	C	T	met-d-L_HDL_TG_pct	Triglycerides to total lipids ratio in large HDL	0.1175	0.0048958	1.7e-132	Chalazion	-0.0178644	0.0321648	0.578621	0.00439683	576.008
rs61781392	1	40083641	A	C	met-d-L_HDL_TG_pct	Triglycerides to total lipids ratio in large HDL	0.0253745	0.00473806	2.5e-08	Chalazion	0.0246628	0.0301003	0.412584	0.0002186	28.681
rs61838776	1	219618564	A	C	met-d-L_HDL_TG_pct	Triglycerides to total lipids ratio in large HDL	0.0303749	0.00531361	9.7e-09	Chalazion	-0.0151228	0.0372577	0.684819	0.000249401	32.6776
rs62271373	3	150066540	A	T	met-d-L_HDL_TG_pct	Triglycerides to total lipids ratio in large HDL	0.0466323	0.00837437	1.2e-09	Chalazion	-0.104718	0.0597173	0.079506	0.000245073	31.0077
rs62397245	5	176750688	G	C	met-d-L_HDL_TG_pct	Triglycerides to total lipids ratio in large HDL	0.0247153	0.00469516	1.3e-08	Chalazion	-0.0314181	0.0283392	0.267584	0.000211766	27.7096
rs635634	9	136155000	T	C	met-d-L_HDL_TG_pct	Triglycerides to total lipids ratio in large HDL	0.0257617	0.00505771	8.8e-09	Chalazion	-0.00146222	0.0304527	0.961704	0.000198912	25.9443
rs668459	6	139835689	T	C	met-d-L_HDL_TG_pct	Triglycerides to total lipids ratio in large HDL	-0.0338933	0.00395996	5.8e-18	Chalazion	-0.0113198	0.0244871	0.643883	0.00055563	73.2565
rs6694102	1	182119332	A	G	met-d-L_HDL_TG_pct	Triglycerides to total lipids ratio in large HDL	0.0243844	0.00417391	1.3e-09	Chalazion	0.0168933	0.0271636	0.534	0.00025917	34.1301
rs7005453	8	126629700	A	G	met-d-L_HDL_TG_pct	Triglycerides to total lipids ratio in large HDL	0.0386162	0.0047802	4.3e-16	Chalazion	-0.0377613	0.0303997	0.214177	0.000496928	65.26
rs7012814	8	9173358	A	G	met-d-L_HDL_TG_pct	Triglycerides to total lipids ratio in large HDL	-0.0395648	0.00392437	2.7e-23	Chalazion	-0.00574777	0.024573	0.815058	0.000780612	101.643
rs7133378	12	124409502	A	G	met-d-L_HDL_TG_pct	Triglycerides to total lipids ratio in large HDL	-0.0331514	0.0041821	3.5e-17	Chalazion	-0.0074217	0.0272325	0.785214	0.000478127	62.8369
rs7134375	12	20473758	A	C	met-d-L_HDL_TG_pct	Triglycerides to total lipids ratio in large HDL	-0.0254065	0.00393165	3.1e-10	Chalazion	0.00180201	0.0250375	0.942624	0.000316456	41.758
rs72555385	7	73123473	G	A	met-d-L_HDL_TG_pct	Triglycerides to total lipids ratio in large HDL	0.0693444	0.00905303	8.5e-15	Chalazion	0.0258293	0.0831209	0.755995	0.000450844	58.6725
rs72823020	10	115797947	A	T	met-d-L_HDL_TG_pct	Triglycerides to total lipids ratio in large HDL	-0.0343071	0.00581848	3.4e-09	Chalazion	-0.0721727	0.0416899	0.08342	0.000266962	34.7655
rs72836561	17	41926126	T	C	met-d-L_HDL_TG_pct	Triglycerides to total lipids ratio in large HDL	0.163887	0.0111716	2.6e-52	Chalazion	-0.0358211	0.0694235	0.605868	0.00163796	215.208
rs75911530	16	57049137	A	G	met-d-L_HDL_TG_pct	Triglycerides to total lipids ratio in large HDL	0.135829	0.0114759	1.7e-32	Chalazion	0.107243	0.1247	0.389785	0.00117356	140.091
rs76381434	17	17647770	G	A	met-d-L_HDL_TG_pct	Triglycerides to total lipids ratio in large HDL	0.0530448	0.00818834	1.7e-10	Chalazion	-0.0127712	0.045212	0.777582	0.000321745	41.9656
rs78795332	4	171555533	G	C	met-d-L_HDL_TG_pct	Triglycerides to total lipids ratio in large HDL	-0.0267794	0.00457814	7.1e-10	Chalazion	0.013652	0.0325322	0.674746	0.000261233	34.2156
rs79598313	1	27284913	T	C	met-d-L_HDL_TG_pct	Triglycerides to total lipids ratio in large HDL	0.107484	0.0129457	1.1e-16	Chalazion	-0.0113156	0.0663997	0.864683	0.000523658	68.9345
rs8044652	16	67506247	C	T	met-d-L_HDL_TG_pct	Triglycerides to total lipids ratio in large HDL	-0.0906363	0.0104788	8.6e-19	Chalazion	-0.0852386	0.0682314	0.211571	0.000586219	74.8137
rs8126001	20	62711459	T	C	met-d-L_HDL_TG_pct	Triglycerides to total lipids ratio in large HDL	-0.022015	0.00390622	1.1e-08	Chalazion	0.0180647	0.0246987	0.464532	0.000242201	31.7632
rs9295128	6	160751531	T	G	met-d-L_HDL_TG_pct	Triglycerides to total lipids ratio in large HDL	-0.119061	0.0154364	9.3e-15	Chalazion	0.00880266	0.117372	0.940216	0.000468871	59.4904
rs964184	11	116648917	C	G	met-d-L_HDL_TG_pct	Triglycerides to total lipids ratio in large HDL	-0.207482	0.00574374	1e-200	Chalazion	-0.0113333	0.0347475	0.744303	0.00991188	1304.88
rs9647335	3	135880410	T	A	met-d-L_HDL_TG_pct	Triglycerides to total lipids ratio in large HDL	-0.0335884	0.00497059	3.6e-12	Chalazion	0.0468572	0.0380672	0.218357	0.000350057	45.6628
rs998584	6	43757896	A	C	met-d-L_HDL_TG_pct	Triglycerides to total lipids ratio in large HDL	0.0392188	0.00390503	3.1e-25	Chalazion	0.000341957	0.0246143	0.988916	0.000768097	100.865
rs10162642	15	58577163	A	G	met-d-M_LDL_PL_pct	Phospholipids to total lipids ratio in medium LDL	0.0623479	0.00509173	1.5e-34	Chalazion	-0.0178125	0.0348105	0.608861	0.00129029	149.938
rs102275	11	61557803	C	T	met-d-M_LDL_PL_pct	Phospholipids to total lipids ratio in medium LDL	0.046813	0.00431581	1.8e-28	Chalazion	-0.0868113	0.0248093	0.000466767	0.000996829	117.654
rs1031275	7	17566664	C	T	met-d-M_LDL_PL_pct	Phospholipids to total lipids ratio in medium LDL	-0.0275486	0.00489758	2.4e-08	Chalazion	0.0350214	0.0306683	0.253478	0.000273581	31.64
rs10642257	7	25992323	A	AAGGCC	met-d-M_LDL_PL_pct	Phospholipids to total lipids ratio in medium LDL	-0.0370514	0.00564335	5.2e-12	Chalazion	-0.0256535	0.0298914	0.390769	0.000369283	43.1058
rs1168034	1	62963914	C	G	met-d-M_LDL_PL_pct	Phospholipids to total lipids ratio in medium LDL	-0.0563434	0.00431394	7.7e-39	Chalazion	0.00378178	0.0270672	0.888883	0.00145438	170.584
rs116843064	19	8429323	A	G	met-d-M_LDL_PL_pct	Phospholipids to total lipids ratio in medium LDL	0.153167	0.0147935	1.1e-25	Chalazion	-0.12591	0.0754096	0.0949817	0.00091297	107.198
rs1260326	2	27730940	C	T	met-d-M_LDL_PL_pct	Phospholipids to total lipids ratio in medium LDL	0.0601805	0.00421839	2.9e-47	Chalazion	0.0668187	0.025793	0.00958142	0.00173253	203.525
rs13389219	2	165528876	T	C	met-d-M_LDL_PL_pct	Phospholipids to total lipids ratio in medium LDL	0.0255202	0.00422778	1.8e-09	Chalazion	-0.032019	0.0256899	0.21263	0.000310595	36.4371
rs138799654	6	160803177	A	G	met-d-M_LDL_PL_pct	Phospholipids to total lipids ratio in medium LDL	0.10076	0.0161627	7.6e-11	Chalazion	0.0669819	0.0547543	0.22121	0.000368911	38.8641
rs141469619	11	116714293	G	A	met-d-M_LDL_PL_pct	Phospholipids to total lipids ratio in medium LDL	-0.157011	0.0218053	3.2e-14	Chalazion	-0.0864121	0.187161	0.644297	0.000494931	51.8485
rs1471251	4	87976359	T	A	met-d-M_LDL_PL_pct	Phospholipids to total lipids ratio in medium LDL	-0.0238466	0.00423459	1.2e-08	Chalazion	-0.0105467	0.0250944	0.674281	0.000272294	31.7125
rs147711004	19	45337918	A	G	met-d-M_LDL_PL_pct	Phospholipids to total lipids ratio in medium LDL	0.129203	0.0113153	1.2e-30	Chalazion	0.00309106	0.0609577	0.959558	0.00115974	130.381
rs149615216	18	47106028	T	C	met-d-M_LDL_PL_pct	Phospholipids to total lipids ratio in medium LDL	-0.16941	0.0200233	6.9e-19	Chalazion	0.141367	0.170336	0.406576	0.000612995	71.5825
rs1540037	18	47182664	G	A	met-d-M_LDL_PL_pct	Phospholipids to total lipids ratio in medium LDL	-0.0470224	0.00508492	1.3e-19	Chalazion	-0.0334154	0.0287265	0.244738	0.000763007	85.5148
rs1801689	17	64210580	C	A	met-d-M_LDL_PL_pct	Phospholipids to total lipids ratio in medium LDL	0.070249	0.0119954	1.7e-09	Chalazion	-0.213483	0.123997	0.0851275	0.000292136	34.2966
rs1883025	9	107664301	T	C	met-d-M_LDL_PL_pct	Phospholipids to total lipids ratio in medium LDL	0.0325696	0.0047371	2.9e-12	Chalazion	-0.0269973	0.0309834	0.383566	0.000402456	47.2715
rs2282137	6	160468180	A	G	met-d-M_LDL_PL_pct	Phospholipids to total lipids ratio in medium LDL	0.184398	0.0165381	3.1e-29	Chalazion	0.0941574	0.130626	0.471023	0.00106653	124.32
rs2518136	3	186337827	C	T	met-d-M_LDL_PL_pct	Phospholipids to total lipids ratio in medium LDL	-0.02547	0.0041353	1.6e-09	Chalazion	-0.00481997	0.0244698	0.843846	0.000324359	37.9353
rs261290	15	58678720	C	T	met-d-M_LDL_PL_pct	Phospholipids to total lipids ratio in medium LDL	0.117425	0.00434769	2.1e-160	Chalazion	-0.000186038	0.0251879	0.994107	0.00623483	729.464
rs2678379	2	21226560	G	A	met-d-M_LDL_PL_pct	Phospholipids to total lipids ratio in medium LDL	-0.108554	0.00508783	5.11e-105	Chalazion	-0.000854317	0.027616	0.975321	0.00385731	455.225
rs28383314	6	32587213	C	T	met-d-M_LDL_PL_pct	Phospholipids to total lipids ratio in medium LDL	-0.0297397	0.00425757	1.3e-12	Chalazion	0.0565436	0.0264259	0.0323787	0.000415485	48.7921
rs28807203	19	45173951	C	A	met-d-M_LDL_PL_pct	Phospholipids to total lipids ratio in medium LDL	-0.0734328	0.00957949	3.3e-14	Chalazion	0.0145221	0.0501097	0.771964	0.000504591	58.7618
rs2921064	8	8316637	T	C	met-d-M_LDL_PL_pct	Phospholipids to total lipids ratio in medium LDL	0.0260147	0.00417053	9.2e-10	Chalazion	-0.00233353	0.0245747	0.924349	0.000336445	38.9095
rs34060476	7	73037956	G	A	met-d-M_LDL_PL_pct	Phospholipids to total lipids ratio in medium LDL	0.0667658	0.00604774	6.1e-28	Chalazion	-0.0534718	0.0362268	0.139936	0.00103981	121.877
rs34417180	16	72219756	A	C	met-d-M_LDL_PL_pct	Phospholipids to total lipids ratio in medium LDL	0.0343069	0.00552203	1.4e-10	Chalazion	-0.00683736	0.0328115	0.83493	0.00032722	38.5981
rs4704834	5	156443066	G	A	met-d-M_LDL_PL_pct	Phospholipids to total lipids ratio in medium LDL	-0.022915	0.00430544	4.4e-08	Chalazion	0.022979	0.0261693	0.379895	0.000240761	28.3273
rs473224	15	58737341	G	T	met-d-M_LDL_PL_pct	Phospholipids to total lipids ratio in medium LDL	0.101995	0.0059151	2.1e-67	Chalazion	0.0201365	0.034881	0.563741	0.00259532	297.326
rs56393506	6	161089307	T	C	met-d-M_LDL_PL_pct	Phospholipids to total lipids ratio in medium LDL	0.103468	0.00558659	8.5e-80	Chalazion	0.032569	0.0317106	0.304388	0.00303804	343.019
rs603424	10	102075479	A	G	met-d-M_LDL_PL_pct	Phospholipids to total lipids ratio in medium LDL	-0.0311664	0.00542945	3.2e-08	Chalazion	-0.0321652	0.0385485	0.40405	0.000279001	32.9505
rs6073958	20	44551855	C	T	met-d-M_LDL_PL_pct	Phospholipids to total lipids ratio in medium LDL	0.0554578	0.00517883	2.6e-26	Chalazion	-0.0178644	0.0321648	0.578621	0.000979466	114.673
rs6420185	8	144303071	A	G	met-d-M_LDL_PL_pct	Phospholipids to total lipids ratio in medium LDL	-0.0227529	0.00423241	3.3e-08	Chalazion	0.0158606	0.0246537	0.520007	0.000245818	28.9
rs684773	3	135956305	C	A	met-d-M_LDL_PL_pct	Phospholipids to total lipids ratio in medium LDL	-0.029806	0.00488279	1.2e-10	Chalazion	-0.0409665	0.0342213	0.231266	0.000317469	37.2624
rs7412	19	45412079	T	C	met-d-M_LDL_PL_pct	Phospholipids to total lipids ratio in medium LDL	-0.321766	0.00760459	1e-200	Chalazion	0.0693244	0.0546729	0.204803	0.0153545	1790.31
rs79236614	8	19860460	G	C	met-d-M_LDL_PL_pct	Phospholipids to total lipids ratio in medium LDL	0.12466	0.00687255	1.1e-74	Chalazion	-0.00515688	0.0429156	0.904354	0.00279113	329.017
rs964184	11	116648917	C	G	met-d-M_LDL_PL_pct	Phospholipids to total lipids ratio in medium LDL	0.101971	0.00608319	5.3e-64	Chalazion	-0.0113333	0.0347475	0.744303	0.00239413	280.99
rs10184004	2	165508389	T	C	met-d-M_HDL_P	Concentration of medium HDL particles	0.0214196	0.00387403	1e-08	Chalazion	-0.0300468	0.0255241	0.239118	0.000221309	30.5701
rs1047891	2	211540507	A	C	met-d-M_HDL_P	Concentration of medium HDL particles	-0.025831	0.00409786	5.2e-10	Chalazion	-0.0318577	0.0262282	0.224504	0.000287945	39.7345
rs1077835	15	58723426	G	A	met-d-M_HDL_P	Concentration of medium HDL particles	0.102849	0.00460043	2.1e-115	Chalazion	-0.021904	0.0279502	0.433228	0.00362703	499.808
rs112001035	17	66823805	A	G	met-d-M_HDL_P	Concentration of medium HDL particles	-0.0539878	0.00818364	1.2e-10	Chalazion	0.0223593	0.0452948	0.62156	0.000327365	43.5209
rs112495680	6	34223098	G	A	met-d-M_HDL_P	Concentration of medium HDL particles	-0.0352205	0.00561954	2.1e-10	Chalazion	0.0306345	0.0356897	0.390695	0.000286845	39.2816
rs112771035	11	126225876	G	C	met-d-M_HDL_P	Concentration of medium HDL particles	-0.0422665	0.00738198	4.1e-08	Chalazion	-0.0344145	0.0449375	0.443777	0.000236797	32.7829
rs117687565	18	47147524	T	C	met-d-M_HDL_P	Concentration of medium HDL particles	0.133087	0.0180893	7.7e-13	Chalazion	0.0106086	0.106145	0.920389	0.000420509	54.1287
rs11789603	9	107647019	T	C	met-d-M_HDL_P	Concentration of medium HDL particles	0.0541501	0.00612555	6e-18	Chalazion	0.0251265	0.046731	0.590795	0.000568693	78.1463
rs1260326	2	27730940	C	T	met-d-M_HDL_P	Concentration of medium HDL particles	-0.0385437	0.00388882	4.3e-22	Chalazion	0.0668187	0.025793	0.00958142	0.000710683	98.2361
rs12904367	15	58547878	A	G	met-d-M_HDL_P	Concentration of medium HDL particles	0.0305742	0.00557099	3.7e-08	Chalazion	-0.0433669	0.0351482	0.217266	0.000226782	30.1193
rs12976739	19	8461663	A	G	met-d-M_HDL_P	Concentration of medium HDL particles	0.025799	0.00390715	5.8e-12	Chalazion	-0.0446837	0.0246622	0.0700116	0.000318438	43.5999
rs13107325	4	103188709	T	C	met-d-M_HDL_P	Concentration of medium HDL particles	-0.06806	0.00725356	7e-22	Chalazion	0.0827262	0.10424	0.427422	0.00063707	88.0403
rs1321257	1	230305312	A	G	met-d-M_HDL_P	Concentration of medium HDL particles	0.050725	0.00390346	5.6e-40	Chalazion	-0.0538497	0.024635	0.0288224	0.00122055	168.867
rs139915535	8	19766233	G	A	met-d-M_HDL_P	Concentration of medium HDL particles	-0.127997	0.014351	1.6e-20	Chalazion	-0.139243	0.297815	0.640108	0.000579275	79.5491
rs144018203	11	116916060	C	G	met-d-M_HDL_P	Concentration of medium HDL particles	-0.123398	0.0192588	2.6e-10	Chalazion	-0.0946304	0.18682	0.612484	0.000321002	41.0542
rs148063610	10	45998984	C	CAAATAAAT	met-d-M_HDL_P	Concentration of medium HDL particles	-0.0335636	0.00457012	1.5e-13	Chalazion	-0.0326657	0.0316426	0.301916	0.000406971	53.9364
rs15285	8	19824667	T	C	met-d-M_HDL_P	Concentration of medium HDL particles	0.086365	0.00420893	8e-96	Chalazion	0.0132821	0.027938	0.634493	0.0030497	421.049
rs174578	11	61605499	A	T	met-d-M_HDL_P	Concentration of medium HDL particles	-0.0351399	0.00397898	4.2e-20	Chalazion	-0.0896231	0.0248259	0.000306112	0.000562558	77.9933
rs1800961	20	43042364	T	C	met-d-M_HDL_P	Concentration of medium HDL particles	-0.118863	0.0111144	3.2e-26	Chalazion	0.0538768	0.0585989	0.357878	0.000827505	114.372
rs193084249	1	26987646	G	A	met-d-M_HDL_P	Concentration of medium HDL particles	-0.105095	0.0128558	1.9e-16	Chalazion	-0.0319843	0.0630214	0.611794	0.000504008	66.8291
rs2043085	15	58680954	C	T	met-d-M_HDL_P	Concentration of medium HDL particles	-0.0974243	0.00390267	5e-141	Chalazion	0.0139215	0.0247804	0.574257	0.00450472	623.176
rs2066714	9	107586753	C	T	met-d-M_HDL_P	Concentration of medium HDL particles	0.0318851	0.00565669	4.3e-09	Chalazion	-0.0104578	0.0418036	0.802461	0.000228362	31.7725
rs2176040	2	227092802	G	A	met-d-M_HDL_P	Concentration of medium HDL particles	-0.0286702	0.0039708	1.2e-14	Chalazion	0.0294185	0.0254531	0.247767	0.00037559	52.1321
rs2229357	12	57843711	A	G	met-d-M_HDL_P	Concentration of medium HDL particles	0.0236758	0.0044363	4.5e-08	Chalazion	0.0342139	0.0289226	0.23683	0.000205026	28.4818
rs2236252	20	17597531	T	C	met-d-M_HDL_P	Concentration of medium HDL particles	-0.0315743	0.00509465	1.2e-10	Chalazion	-0.0419818	0.0346047	0.22506	0.000277415	38.4095
rs2245221	8	116624879	A	G	met-d-M_HDL_P	Concentration of medium HDL particles	0.0340354	0.00385971	7.9e-18	Chalazion	0.00420623	0.0258595	0.870788	0.000571148	77.7593
rs2298428	22	21982892	T	C	met-d-M_HDL_P	Concentration of medium HDL particles	-0.0414489	0.00492826	8.5e-18	Chalazion	-0.0103488	0.0270859	0.702407	0.000512751	70.7357
rs235314	21	46271452	T	C	met-d-M_HDL_P	Concentration of medium HDL particles	-0.0212902	0.00381334	3.5e-08	Chalazion	0.00948156	0.0246309	0.700279	0.000225668	31.1708
rs2494748	14	105258892	T	C	met-d-M_HDL_P	Concentration of medium HDL particles	-0.021954	0.00391949	4.2e-09	Chalazion	-0.00988342	0.0251318	0.694124	0.000227963	31.3739
rs2642438	1	220970028	G	A	met-d-M_HDL_P	Concentration of medium HDL particles	0.0353356	0.0041668	3.4e-18	Chalazion	-0.0201987	0.027429	0.461488	0.000520545	71.915
rs267738	1	150940625	G	T	met-d-M_HDL_P	Concentration of medium HDL particles	0.0368507	0.00459113	8.1e-17	Chalazion	0.0494845	0.0311479	0.11213	0.000465519	64.4247
rs2740488	9	107661742	C	A	met-d-M_HDL_P	Concentration of medium HDL particles	-0.0431628	0.00432133	1e-24	Chalazion	-0.0281258	0.0307918	0.361023	0.00072629	99.7664
rs2792735	10	113921825	A	G	met-d-M_HDL_P	Concentration of medium HDL particles	-0.0396145	0.00423781	5.8e-22	Chalazion	-0.00426471	0.0259463	0.869443	0.000632284	87.3827
rs28818616	3	15592561	C	T	met-d-M_HDL_P	Concentration of medium HDL particles	-0.0218115	0.00401236	3e-08	Chalazion	-0.0274254	0.0278743	0.325167	0.000216397	29.5509
rs2925979	16	81534790	C	T	met-d-M_HDL_P	Concentration of medium HDL particles	0.0300352	0.00413667	1.8e-14	Chalazion	-0.0587726	0.0261687	0.0247098	0.000379658	52.718
rs35135293	2	20363666	T	C	met-d-M_HDL_P	Concentration of medium HDL particles	-0.0275293	0.00382358	1.3e-13	Chalazion	0.0301403	0.024905	0.226199	0.000378506	51.8382
rs35184771	11	47475189	T	G	met-d-M_HDL_P	Concentration of medium HDL particles	-0.0357589	0.00397241	4.7e-19	Chalazion	0.0589156	0.0255033	0.0208819	0.000583917	81.0327
rs3764261	16	56993324	A	C	met-d-M_HDL_P	Concentration of medium HDL particles	0.169955	0.00405601	1e-200	Chalazion	0.0207097	0.0272607	0.447438	0.0126615	1755.78
rs3768321	1	40035928	T	G	met-d-M_HDL_P	Concentration of medium HDL particles	-0.0402826	0.00479532	3.7e-18	Chalazion	0.0374714	0.0331717	0.258636	0.000512464	70.5667
rs3795269	1	2338126	A	C	met-d-M_HDL_P	Concentration of medium HDL particles	0.0208489	0.00382235	3.2e-08	Chalazion	-0.00444189	0.0244271	0.855706	0.000214062	29.7513
rs3859588	20	46476143	A	T	met-d-M_HDL_P	Concentration of medium HDL particles	-0.025863	0.00465138	3.7e-08	Chalazion	-0.0217395	0.0282646	0.441809	0.000227494	30.9168
rs4240624	8	9184231	A	G	met-d-M_HDL_P	Concentration of medium HDL particles	0.100539	0.00662604	1e-52	Chalazion	-0.0713316	0.0348474	0.0406612	0.00166852	230.23
rs4986970	16	67976320	T	A	met-d-M_HDL_P	Concentration of medium HDL particles	-0.0669849	0.0105272	3.1e-11	Chalazion	0.0231935	0.072773	0.749946	0.000294038	40.4882
rs559355	11	75451281	T	A	met-d-M_HDL_P	Concentration of medium HDL particles	-0.0661679	0.00523181	2e-37	Chalazion	-0.0377172	0.0289714	0.192959	0.00116482	159.952
rs583104	1	109821307	T	G	met-d-M_HDL_P	Concentration of medium HDL particles	-0.0445286	0.00453822	6.3e-24	Chalazion	0.0475143	0.029601	0.108458	0.000695021	96.2736
rs59347135	8	19750044	G	C	met-d-M_HDL_P	Concentration of medium HDL particles	-0.068054	0.00935759	2.7e-13	Chalazion	-0.0128554	0.0628816	0.838011	0.000404835	52.8907
rs60847460	10	113983758	T	C	met-d-M_HDL_P	Concentration of medium HDL particles	-0.037992	0.00545052	6.3e-12	Chalazion	0.0466469	0.0365507	0.201877	0.00035445	48.5857
rs61805076	1	182154990	C	T	met-d-M_HDL_P	Concentration of medium HDL particles	-0.0265601	0.00402864	1.9e-11	Chalazion	0.0201154	0.0270922	0.457797	0.00031387	43.4653
rs61941676	12	125324798	A	C	met-d-M_HDL_P	Concentration of medium HDL particles	-0.0547007	0.00585175	6.7e-21	Chalazion	0.0293962	0.0349431	0.400203	0.000664444	87.3804
rs62101704	18	47134250	A	G	met-d-M_HDL_P	Concentration of medium HDL particles	-0.0904355	0.0166702	1.8e-08	Chalazion	-0.11031	0.119144	0.354523	0.000220753	29.4304
rs625145	11	116727936	T	A	met-d-M_HDL_P	Concentration of medium HDL particles	0.0711287	0.00486389	1.9e-51	Chalazion	0.0269943	0.0303818	0.374269	0.00154546	213.856
rs638714	1	62906489	T	G	met-d-M_HDL_P	Concentration of medium HDL particles	-0.0459175	0.00401248	3.4e-31	Chalazion	0.00939438	0.0277634	0.735082	0.000954112	130.958
rs6606717	12	109873227	C	A	met-d-M_HDL_P	Concentration of medium HDL particles	0.0299144	0.00380127	2e-15	Chalazion	0.0160114	0.0245868	0.514906	0.000446475	61.9303
rs676210	2	21231524	A	G	met-d-M_HDL_P	Concentration of medium HDL particles	0.0618443	0.00469169	8.5e-39	Chalazion	0.00136824	0.0276169	0.960486	0.00125011	173.756
rs686030	9	15304782	A	C	met-d-M_HDL_P	Concentration of medium HDL particles	0.0381672	0.00547973	1.2e-12	Chalazion	-0.0402841	0.0381928	0.291537	0.000351731	48.5135
rs72836561	17	41926126	T	C	met-d-M_HDL_P	Concentration of medium HDL particles	-0.130679	0.0108965	1.5e-34	Chalazion	-0.0358211	0.0694235	0.605868	0.00104142	143.826
rs737338	19	11347657	T	C	met-d-M_HDL_P	Concentration of medium HDL particles	-0.120364	0.0103258	5.9e-33	Chalazion	0.0242041	0.050216	0.629806	0.000983695	135.877
rs7388248	8	144305353	C	G	met-d-M_HDL_P	Concentration of medium HDL particles	0.0290432	0.00426952	1e-11	Chalazion	-0.0100035	0.0255351	0.695239	0.000337777	46.2733
rs75911530	16	57049137	A	G	met-d-M_HDL_P	Concentration of medium HDL particles	-0.139996	0.0111983	2e-37	Chalazion	0.107243	0.1247	0.389785	0.00124667	156.289
rs76213248	19	11269893	T	C	met-d-M_HDL_P	Concentration of medium HDL particles	0.0305728	0.00389039	6.8e-15	Chalazion	-0.0382631	0.0248856	0.124156	0.000452108	61.7567
rs7783857	7	130439058	G	C	met-d-M_HDL_P	Concentration of medium HDL particles	-0.0240463	0.00422982	1.5e-08	Chalazion	0.033179	0.0269544	0.218348	0.000233834	32.3186
rs77960347	18	47109955	G	A	met-d-M_HDL_P	Concentration of medium HDL particles	0.321644	0.0166126	4.9e-86	Chalazion	0.207257	0.141731	0.143652	0.00270301	374.866
rs7956099	12	103556109	C	T	met-d-M_HDL_P	Concentration of medium HDL particles	-0.0231855	0.0038288	6.6e-10	Chalazion	-0.00297691	0.0259382	0.908628	0.000268111	36.6697
rs7959043	12	124336478	G	A	met-d-M_HDL_P	Concentration of medium HDL particles	0.0209558	0.00387401	2.3e-08	Chalazion	-0.0178704	0.0250185	0.47505	0.000212209	29.2609
rs8058512	16	57151796	T	C	met-d-M_HDL_P	Concentration of medium HDL particles	-0.0236885	0.00426239	3.3e-08	Chalazion	0.0313274	0.0263454	0.2344	0.00022424	30.8865
rs838876	12	125259888	G	A	met-d-M_HDL_P	Concentration of medium HDL particles	-0.0376054	0.00414034	1.9e-21	Chalazion	0.013798	0.0248613	0.578895	0.000613969	82.4951
rs9304381	18	47158234	T	C	met-d-M_HDL_P	Concentration of medium HDL particles	0.095502	0.00493789	5e-85	Chalazion	-0.0225246	0.0321304	0.48328	0.00271091	374.061
rs9471972	6	42915021	A	G	met-d-M_HDL_P	Concentration of medium HDL particles	0.0261551	0.00381426	1e-11	Chalazion	0.0394023	0.0248029	0.112147	0.000340254	47.021
rs9491697	6	127456122	G	A	met-d-M_HDL_P	Concentration of medium HDL particles	-0.0220622	0.00383212	1e-08	Chalazion	-0.00991705	0.0246135	0.687015	0.000242081	33.1451
rs967645	17	26713970	T	C	met-d-M_HDL_P	Concentration of medium HDL particles	-0.029521	0.00380428	8e-14	Chalazion	-0.0007701	0.0245707	0.974997	0.00043527	60.2167
rs10184054	2	21203877	G	C	met-d-Omega_3	Omega-3 fatty acids	-0.0361462	0.00486548	5.6e-15	Chalazion	0.00361803	0.0273382	0.894712	0.000454373	55.1917
rs10455872	6	161010118	G	A	met-d-Omega_3	Omega-3 fatty acids	-0.0629576	0.00753435	2.8e-17	Chalazion	-0.0227588	0.0585668	0.697577	0.000576704	69.824
rs1132899	19	45448036	C	T	met-d-Omega_3	Omega-3 fatty acids	0.0270834	0.00410188	8.6e-11	Chalazion	-0.00121549	0.0247244	0.960791	0.00036662	43.5954
rs11563251	2	234679384	T	C	met-d-Omega_3	Omega-3 fatty acids	0.0349727	0.00647476	3.2e-08	Chalazion	-0.00441424	0.0411672	0.914609	0.000240627	29.175
rs1167998	1	62931632	A	C	met-d-Omega_3	Omega-3 fatty acids	0.0713574	0.00425038	3.6e-66	Chalazion	0.0034398	0.027065	0.898866	0.00233279	281.853
rs11681659	2	136820960	T	C	met-d-Omega_3	Omega-3 fatty acids	-0.0251255	0.004486	2e-08	Chalazion	0.012105	0.0253503	0.633002	0.000256484	31.3697
rs117143374	21	40555561	C	T	met-d-Omega_3	Omega-3 fatty acids	-0.0370966	0.005847	2.2e-10	Chalazion	0.00936093	0.0402055	0.815896	0.000335831	40.2533
rs117733303	6	160922870	G	A	met-d-Omega_3	Omega-3 fatty acids	-0.115945	0.0150731	1.4e-15	Chalazion	0.00826206	0.118351	0.944345	0.000488535	59.1696
rs12226389	11	61823630	C	T	met-d-Omega_3	Omega-3 fatty acids	-0.050608	0.00524839	1.1e-22	Chalazion	-0.0479423	0.0324308	0.139329	0.000774963	92.9793
rs1260326	2	27730940	C	T	met-d-Omega_3	Omega-3 fatty acids	-0.0820592	0.0041534	8.4e-88	Chalazion	0.0668187	0.025793	0.00958142	0.00322116	390.344
rs13424225	2	241214158	T	G	met-d-Omega_3	Omega-3 fatty acids	0.0221268	0.00408591	2.2e-08	Chalazion	-0.0225567	0.0245004	0.357225	0.000242331	29.3265
rs139974673	15	44027885	C	T	met-d-Omega_3	Omega-3 fatty acids	0.117987	0.0128075	2.3e-21	Chalazion	0.00260524	0.173617	0.988028	0.000702903	84.8671
rs143355652	11	61453822	T	C	met-d-Omega_3	Omega-3 fatty acids	-0.154138	0.0204073	9.4e-14	Chalazion	-0.151936	0.135608	0.262542	0.000492155	57.049
rs144018203	11	116916060	C	G	met-d-Omega_3	Omega-3 fatty acids	0.107134	0.02049	4.2e-08	Chalazion	-0.0946304	0.18682	0.612484	0.000241939	27.3383
rs1672811	16	15501099	C	T	met-d-Omega_3	Omega-3 fatty acids	0.0251849	0.0046967	3e-08	Chalazion	-0.0268808	0.0272502	0.323915	0.000238811	28.7538
rs16940904	17	44186063	T	C	met-d-Omega_3	Omega-3 fatty acids	-0.0355285	0.0048772	3.9e-14	Chalazion	0.0230188	0.0445757	0.605576	0.000442393	53.0655
rs174564	11	61588305	G	A	met-d-Omega_3	Omega-3 fatty acids	-0.337094	0.00424185	1e-200	Chalazion	-0.087792	0.0248226	0.000405033	0.051497	6315.26
rs1800978	9	107665978	G	C	met-d-Omega_3	Omega-3 fatty acids	-0.0373414	0.00619432	5.2e-09	Chalazion	0.00170097	0.0399919	0.966074	0.000302907	36.3408
rs182611493	19	19458388	G	A	met-d-Omega_3	Omega-3 fatty acids	-0.209571	0.0195777	1.1e-27	Chalazion	0.0377747	0.0560157	0.500083	0.0010859	114.588
rs2394976	6	31311912	T	G	met-d-Omega_3	Omega-3 fatty acids	-0.0461429	0.00550837	1.2e-15	Chalazion	-0.153195	0.0400262	0.000129524	0.000577081	70.172
rs261290	15	58678720	C	T	met-d-Omega_3	Omega-3 fatty acids	-0.114383	0.00428189	3.9e-161	Chalazion	-0.000186038	0.0251879	0.994107	0.00591589	713.595
rs3018731	11	61248776	G	A	met-d-Omega_3	Omega-3 fatty acids	-0.0353357	0.00456603	2e-14	Chalazion	0.0947861	0.0318822	0.00294897	0.000506118	59.8894
rs34663616	15	58569330	A	C	met-d-Omega_3	Omega-3 fatty acids	0.0356728	0.00602277	4.4e-10	Chalazion	-0.040933	0.035022	0.242492	0.000302117	35.0818
rs35135293	2	20363666	T	C	met-d-Omega_3	Omega-3 fatty acids	-0.0208868	0.00408348	3.9e-08	Chalazion	0.0301403	0.024905	0.226199	0.000217884	26.1627
rs4000713	7	25990597	A	G	met-d-Omega_3	Omega-3 fatty acids	-0.0288196	0.00446039	1e-11	Chalazion	0.00189315	0.0262919	0.942598	0.000345753	41.7475
rs4860987	4	69491284	T	A	met-d-Omega_3	Omega-3 fatty acids	0.0463493	0.00491057	1.2e-21	Chalazion	-0.00967145	0.0281261	0.730951	0.000823773	89.0887
rs58542926	19	19379549	T	C	met-d-Omega_3	Omega-3 fatty acids	-0.171666	0.00775231	1.4e-113	Chalazion	-0.0615872	0.0501248	0.219193	0.00405792	490.35
rs6129624	20	39167592	A	G	met-d-Omega_3	Omega-3 fatty acids	-0.0257607	0.00437946	5.1e-10	Chalazion	-0.0172461	0.0269334	0.521962	0.000295777	34.5998
rs62466318	7	73042085	T	C	met-d-Omega_3	Omega-3 fatty acids	-0.0721329	0.00506371	1.2e-45	Chalazion	-0.0172139	0.0311632	0.580688	0.00169092	202.922
rs629301	1	109818306	T	G	met-d-Omega_3	Omega-3 fatty acids	0.0382887	0.00488385	1.3e-14	Chalazion	0.04825	0.0298088	0.105522	0.000506358	61.4634
rs633695	15	58725839	G	A	met-d-Omega_3	Omega-3 fatty acids	0.0840069	0.00448287	9.1e-80	Chalazion	-0.0135533	0.0266121	0.61055	0.00291998	351.17
rs6601924	10	5247302	C	T	met-d-Omega_3	Omega-3 fatty acids	0.0350603	0.00563873	8.5e-10	Chalazion	-0.0693943	0.0351929	0.0486295	0.000320696	38.6606
rs6693447	1	2330190	G	T	met-d-Omega_3	Omega-3 fatty acids	0.0229488	0.00407772	4.8e-09	Chalazion	-0.00254406	0.0245188	0.91736	0.000261778	31.6727
rs673335	11	75450576	C	T	met-d-Omega_3	Omega-3 fatty acids	-0.0669996	0.00554146	1.1e-34	Chalazion	-0.0337032	0.0285097	0.237139	0.00120517	146.183
rs6882345	5	156397673	A	G	met-d-Omega_3	Omega-3 fatty acids	0.0288844	0.00421159	1.9e-13	Chalazion	0.0169198	0.026129	0.517277	0.000387699	47.0364
rs72789541	16	15127534	A	T	met-d-Omega_3	Omega-3 fatty acids	-0.0810999	0.00446068	5.6e-75	Chalazion	0.0353204	0.0262987	0.179257	0.002741	330.551
rs737338	19	11347657	T	C	met-d-Omega_3	Omega-3 fatty acids	-0.0726631	0.0110354	3.5e-11	Chalazion	0.0242041	0.050216	0.629806	0.000358485	43.3562
rs77960347	18	47109955	G	A	met-d-Omega_3	Omega-3 fatty acids	0.161749	0.0177574	7.2e-22	Chalazion	0.207257	0.141731	0.143652	0.000683566	82.9706
rs7819706	8	19844415	G	A	met-d-Omega_3	Omega-3 fatty acids	-0.0396447	0.00628878	1.8e-10	Chalazion	0.00807405	0.0417228	0.846554	0.000327852	39.7409
rs7924036	10	65191645	T	G	met-d-Omega_3	Omega-3 fatty acids	0.0233527	0.00406452	5.5e-10	Chalazion	-0.003439	0.0244561	0.888171	0.000272655	33.0108
rs7970695	12	121423376	A	G	met-d-Omega_3	Omega-3 fatty acids	-0.0253039	0.00419603	1.2e-10	Chalazion	-0.00273018	0.0249002	0.912691	0.000301534	36.3662
rs9304381	18	47158234	T	C	met-d-Omega_3	Omega-3 fatty acids	0.0528854	0.00527814	5.2e-24	Chalazion	-0.0225246	0.0321304	0.48328	0.000831227	100.394
rs964184	11	116648917	C	G	met-d-Omega_3	Omega-3 fatty acids	-0.116637	0.00596503	8.9e-87	Chalazion	-0.0113333	0.0347475	0.744303	0.00313285	382.338
rs9987289	8	9183358	G	A	met-d-Omega_3	Omega-3 fatty acids	0.0566995	0.00707191	3.2e-16	Chalazion	-0.071706	0.0348485	0.0396242	0.000531061	64.2814
rs10195252	2	165513091	C	T	met-d-Glucose	Glucose	-0.0240709	0.00422093	1.2e-08	Chalazion	-0.0300335	0.0255178	0.23921	0.000279293	32.5213
rs11251686	10	3104881	A	G	met-d-Glucose	Glucose	-0.0298065	0.00531839	2.1e-08	Chalazion	0.035273	0.0321613	0.272749	0.00030682	31.4095
rs1169288	12	121416650	C	A	met-d-Glucose	Glucose	0.0273676	0.00448579	1.1e-09	Chalazion	-0.00179121	0.0253924	0.943763	0.00032344	37.2216
rs11720108	3	123069058	T	C	met-d-Glucose	Glucose	-0.0427134	0.00481747	7.6e-19	Chalazion	-0.0136556	0.0321333	0.67086	0.00067584	78.6123
rs13169290	5	95729406	A	G	met-d-Glucose	Glucose	-0.0273992	0.00466031	4.1e-09	Chalazion	0.0049496	0.0269728	0.854403	0.00029606	34.5658
rs13266634	8	118184783	T	C	met-d-Glucose	Glucose	-0.0312523	0.0044905	3.4e-12	Chalazion	-0.0301213	0.025217	0.232288	0.000415714	48.4367
rs1333051	9	22136489	T	A	met-d-Glucose	Glucose	-0.0348405	0.00603102	7.6e-09	Chalazion	-0.0373346	0.0383585	0.330401	0.00028603	33.3724
rs143869345	2	169708322	G	A	met-d-Glucose	Glucose	0.10326	0.0164524	3.5e-10	Chalazion	-0.093615	0.145694	0.520519	0.000354904	39.3918
rs2388594	10	3137445	A	G	met-d-Glucose	Glucose	-0.0443617	0.004256	1.9e-25	Chalazion	0.00592024	0.0252907	0.814917	0.000939682	108.646
rs34872471	10	114754071	C	T	met-d-Glucose	Glucose	0.0375808	0.00455036	1.5e-16	Chalazion	0.00261227	0.030557	0.931873	0.000584209	68.2088
rs3778321	6	7250270	A	G	met-d-Glucose	Glucose	-0.0332828	0.00541049	7.7e-10	Chalazion	0.000460733	0.0295385	0.987555	0.000323669	37.8413
rs4325403	13	28459876	A	T	met-d-Glucose	Glucose	0.0289352	0.00504665	9.8e-09	Chalazion	-0.000516985	0.028096	0.985319	0.000288093	32.8735
rs55881843	4	185716090	A	G	met-d-Glucose	Glucose	-0.0353045	0.00600705	4.2e-09	Chalazion	-0.0616041	0.0403535	0.126858	0.000298608	34.5412
rs560887	2	169763148	C	T	met-d-Glucose	Glucose	0.10343	0.00453171	2.7e-115	Chalazion	0.0151082	0.0266503	0.570779	0.00445444	520.917
rs62065453	17	43573419	T	C	met-d-Glucose	Glucose	-0.0297184	0.00498579	2.5e-09	Chalazion	0.0272203	0.044952	0.54482	0.000307189	35.529
rs6787208	3	152211828	G	A	met-d-Glucose	Glucose	-0.0377505	0.00659284	1e-08	Chalazion	-0.0414251	0.0422831	0.327231	0.000282483	32.7869
rs6804915	3	170627909	A	C	met-d-Glucose	Glucose	-0.0485888	0.0045669	2e-26	Chalazion	0.00463734	0.0277046	0.867067	0.000976735	113.196
rs6972516	7	15051789	T	G	met-d-Glucose	Glucose	0.0364413	0.00415383	1.7e-18	Chalazion	-0.0108319	0.0248857	0.663367	0.000661348	76.9645
rs7137828	12	111932800	T	C	met-d-Glucose	Glucose	0.0258942	0.00415389	4.6e-10	Chalazion	-0.00663479	0.0248408	0.789398	0.000334916	38.8593
rs730497	7	44223721	A	G	met-d-Glucose	Glucose	0.0692715	0.00541386	1.7e-37	Chalazion	-0.0854319	0.0397793	0.0317417	0.00140435	163.718
rs76895963	12	4384844	G	T	met-d-Glucose	Glucose	-0.0911321	0.0161087	1.5e-08	Chalazion	0.0882179	0.0731194	0.227629	0.000334371	32.0053
rs79687284	1	214150821	C	G	met-d-Glucose	Glucose	0.0686588	0.011341	1.4e-09	Chalazion	-0.0741884	0.0938901	0.429433	0.000315442	36.6513
rs1022186	4	26037388	T	C	met-d-TG_by_PG	Ratio of triglycerides to phosphoglycerides	0.0283099	0.00513241	4e-08	Chalazion	0.0624892	0.0344391	0.0696033	0.000225746	30.4252
rs10455872	6	161010118	G	A	met-d-TG_by_PG	Ratio of triglycerides to phosphoglycerides	-0.172121	0.00709781	1.3e-133	Chalazion	-0.0227588	0.0585668	0.697577	0.00431047	588.056
rs10750766	11	65473798	A	C	met-d-TG_by_PG	Ratio of triglycerides to phosphoglycerides	0.0256424	0.00422226	4.6e-10	Chalazion	-0.00882478	0.0278915	0.751701	0.000270878	36.8831
rs1077834	15	58723479	C	T	met-d-TG_by_PG	Ratio of triglycerides to phosphoglycerides	-0.0267797	0.00464703	9.2e-10	Chalazion	-0.0218821	0.0279487	0.433664	0.000245045	33.2094
rs10882271	10	95346067	A	G	met-d-TG_by_PG	Ratio of triglycerides to phosphoglycerides	0.0264083	0.00433633	1.9e-09	Chalazion	-0.00438392	0.0279432	0.875334	0.000272176	37.0882
rs11122450	1	230301811	G	T	met-d-TG_by_PG	Ratio of triglycerides to phosphoglycerides	-0.0544778	0.0039319	1.4e-46	Chalazion	-0.0527403	0.0246624	0.0324773	0.00141014	191.97
rs1128249	2	165528624	T	G	met-d-TG_by_PG	Ratio of triglycerides to phosphoglycerides	-0.0501441	0.00392495	2.7e-39	Chalazion	-0.0327198	0.0256936	0.202854	0.0011986	163.219
rs11429307	5	55857025	G	GT	met-d-TG_by_PG	Ratio of triglycerides to phosphoglycerides	-0.058785	0.00488812	1.7e-33	Chalazion	-0.0258966	0.0357694	0.469074	0.00107008	144.627
rs11609805	12	57735045	A	G	met-d-TG_by_PG	Ratio of triglycerides to phosphoglycerides	-0.0311831	0.00447637	8.1e-13	Chalazion	0.0296164	0.0288063	0.303893	0.000355177	48.5274
rs11644601	16	15172118	C	T	met-d-TG_by_PG	Ratio of triglycerides to phosphoglycerides	-0.0290533	0.0042126	1.5e-13	Chalazion	0.0210225	0.0270822	0.437603	0.000352252	47.5653
rs11651280	17	17449917	T	G	met-d-TG_by_PG	Ratio of triglycerides to phosphoglycerides	0.0490998	0.00804922	1.1e-09	Chalazion	-0.0148456	0.0457981	0.745822	0.000276395	37.2093
rs116843064	19	8429323	A	G	met-d-TG_by_PG	Ratio of triglycerides to phosphoglycerides	-0.272127	0.0137485	1.9e-89	Chalazion	-0.12591	0.0754096	0.0949817	0.00288312	391.771
rs117733303	6	160922870	G	A	met-d-TG_by_PG	Ratio of triglycerides to phosphoglycerides	-0.272984	0.0141997	1e-82	Chalazion	0.00826206	0.118351	0.944345	0.00270811	369.586
rs11976955	7	130433594	G	C	met-d-TG_by_PG	Ratio of triglycerides to phosphoglycerides	0.0348888	0.00413838	6.1e-18	Chalazion	0.0337834	0.0264421	0.201377	0.000524552	71.0741
rs1219550	11	75453877	C	T	met-d-TG_by_PG	Ratio of triglycerides to phosphoglycerides	0.0288213	0.00526735	3.6e-08	Chalazion	-0.0353484	0.0286953	0.218003	0.000221159	29.9394
rs12208357	6	160543148	T	C	met-d-TG_by_PG	Ratio of triglycerides to phosphoglycerides	0.0402868	0.00753147	1.6e-08	Chalazion	0.0153658	0.0528358	0.771188	0.000211265	28.6132
rs12212146	6	161125454	C	T	met-d-TG_by_PG	Ratio of triglycerides to phosphoglycerides	0.0666448	0.00749701	3.3e-20	Chalazion	-0.0224433	0.0514972	0.66297	0.000611086	79.0235
rs1260326	2	27730940	C	T	met-d-TG_by_PG	Ratio of triglycerides to phosphoglycerides	-0.0764905	0.00391542	3.1e-89	Chalazion	0.0668187	0.025793	0.00958142	0.00279881	381.644
rs12702449	7	1208553	A	C	met-d-TG_by_PG	Ratio of triglycerides to phosphoglycerides	0.0204788	0.00387552	2.7e-08	Chalazion	-0.0204384	0.0245498	0.405112	0.000206084	27.9222
rs13107325	4	103188709	T	C	met-d-TG_by_PG	Ratio of triglycerides to phosphoglycerides	0.0532817	0.0073102	1.7e-13	Chalazion	0.0827262	0.10424	0.427422	0.000390401	53.1248
rs13108218	4	3443931	G	A	met-d-TG_by_PG	Ratio of triglycerides to phosphoglycerides	-0.0293205	0.00396928	2.3e-14	Chalazion	0.0154573	0.0262742	0.556326	0.000406942	54.5656
rs13191810	6	32586831	T	C	met-d-TG_by_PG	Ratio of triglycerides to phosphoglycerides	0.0347811	0.00412722	1.1e-17	Chalazion	-0.038142	0.027148	0.160031	0.00051959	71.0185
rs144018203	11	116916060	C	G	met-d-TG_by_PG	Ratio of triglycerides to phosphoglycerides	0.289195	0.0194004	1.5e-53	Chalazion	-0.0946304	0.18682	0.612484	0.00176292	222.208
rs144033177	20	571467	C	A	met-d-TG_by_PG	Ratio of triglycerides to phosphoglycerides	0.0833268	0.015897	1.7e-08	Chalazion	-0.0337755	0.0975387	0.729133	0.000212473	27.4751
rs1471251	4	87976359	T	A	met-d-TG_by_PG	Ratio of triglycerides to phosphoglycerides	0.0292943	0.00393479	3.8e-15	Chalazion	-0.0105467	0.0250944	0.674281	0.000410914	55.4272
rs150844304	15	43726625	C	A	met-d-TG_by_PG	Ratio of triglycerides to phosphoglycerides	0.140231	0.012137	3e-32	Chalazion	-0.0185597	0.177353	0.916655	0.000983932	133.495
rs1601935	15	58671765	T	G	met-d-TG_by_PG	Ratio of triglycerides to phosphoglycerides	0.0298972	0.00406588	2.9e-13	Chalazion	0.00545141	0.0251923	0.828683	0.000404168	54.0694
rs174580	11	61606642	G	A	met-d-TG_by_PG	Ratio of triglycerides to phosphoglycerides	0.0691158	0.00400562	3.1e-70	Chalazion	-0.08946	0.0247995	0.000309364	0.00217905	297.725
rs1801689	17	64210580	C	A	met-d-TG_by_PG	Ratio of triglycerides to phosphoglycerides	-0.0983218	0.0111506	6.1e-20	Chalazion	-0.213483	0.123997	0.0851275	0.000572184	77.7505
rs2068888	10	94839642	A	G	met-d-TG_by_PG	Ratio of triglycerides to phosphoglycerides	-0.0252014	0.00385283	9.5e-12	Chalazion	0.0149871	0.0244562	0.54	0.000314397	42.7848
rs2186037	6	127455029	G	A	met-d-TG_by_PG	Ratio of triglycerides to phosphoglycerides	0.0339268	0.00384185	2.6e-20	Chalazion	-0.00303661	0.0245014	0.901366	0.000574703	77.9839
rs2267375	22	38601231	T	G	met-d-TG_by_PG	Ratio of triglycerides to phosphoglycerides	0.022428	0.00390294	5.6e-09	Chalazion	0.00292175	0.0249509	0.906781	0.000244968	33.0215
rs2642438	1	220970028	G	A	met-d-TG_by_PG	Ratio of triglycerides to phosphoglycerides	-0.0264044	0.00419799	6e-11	Chalazion	-0.0201987	0.027429	0.461488	0.000290673	39.5612
rs2803619	10	113934384	C	G	met-d-TG_by_PG	Ratio of triglycerides to phosphoglycerides	0.0280454	0.0042899	1.4e-11	Chalazion	-0.00471084	0.0262269	0.857452	0.000314069	42.7395
rs283814	19	45389224	G	A	met-d-TG_by_PG	Ratio of triglycerides to phosphoglycerides	0.0548456	0.00714959	1.7e-13	Chalazion	0.0612124	0.0572814	0.285238	0.00043058	58.8466
rs2925979	16	81534790	C	T	met-d-TG_by_PG	Ratio of triglycerides to phosphoglycerides	-0.0411754	0.00417851	6.1e-24	Chalazion	-0.0587726	0.0261687	0.0247098	0.000713477	97.103
rs2943650	2	227105921	T	C	met-d-TG_by_PG	Ratio of triglycerides to phosphoglycerides	0.0475047	0.00399617	3e-33	Chalazion	0.028744	0.0254648	0.258994	0.00103379	141.314
rs326222	11	47259668	C	T	met-d-TG_by_PG	Ratio of triglycerides to phosphoglycerides	0.0222655	0.00416672	2.7e-08	Chalazion	0.0237018	0.024991	0.342919	0.000209019	28.5546
rs328	8	19819724	G	C	met-d-TG_by_PG	Ratio of triglycerides to phosphoglycerides	-0.215968	0.00635371	1e-200	Chalazion	-0.00457936	0.0428937	0.914979	0.0084167	1155.38
rs34062580	7	73033559	A	G	met-d-TG_by_PG	Ratio of triglycerides to phosphoglycerides	-0.116583	0.00569836	4.2e-93	Chalazion	-0.0602217	0.0367025	0.100838	0.00307989	418.572
rs34682685	16	72096227	A	G	met-d-TG_by_PG	Ratio of triglycerides to phosphoglycerides	0.0351952	0.00632857	1e-08	Chalazion	0.010568	0.0526513	0.840921	0.000229743	30.9283
rs35678857	13	95222890	A	C	met-d-TG_by_PG	Ratio of triglycerides to phosphoglycerides	0.0218662	0.0040194	2.1e-08	Chalazion	-0.0292708	0.0250726	0.243032	0.000218075	29.5954
rs371786442	19	8423432	A	AT	met-d-TG_by_PG	Ratio of triglycerides to phosphoglycerides	0.0589002	0.00839248	1.4e-12	Chalazion	-0.037768	0.0673379	0.574884	0.000366099	49.2553
rs3764261	16	56993324	A	C	met-d-TG_by_PG	Ratio of triglycerides to phosphoglycerides	-0.0773536	0.00409711	3.1e-83	Chalazion	0.0207097	0.0272607	0.447438	0.00262301	356.456
rs3857142	4	15106036	T	C	met-d-TG_by_PG	Ratio of triglycerides to phosphoglycerides	0.0240567	0.00407218	6.1e-10	Chalazion	0.00943629	0.0278621	0.734852	0.000258446	34.8994
rs4704834	5	156443066	G	A	met-d-TG_by_PG	Ratio of triglycerides to phosphoglycerides	0.0294077	0.0040007	1.2e-14	Chalazion	0.022979	0.0261693	0.379895	0.000396513	54.0319
rs4976033	5	67714246	G	A	met-d-TG_by_PG	Ratio of triglycerides to phosphoglycerides	0.0202431	0.00396775	3.1e-08	Chalazion	-0.0193693	0.0249314	0.437216	0.000197021	26.0295
rs61781371	1	40052108	G	C	met-d-TG_by_PG	Ratio of triglycerides to phosphoglycerides	0.0330769	0.00459654	2.6e-13	Chalazion	0.0214735	0.0298824	0.472387	0.000380551	51.783
rs61838776	1	219618564	A	C	met-d-TG_by_PG	Ratio of triglycerides to phosphoglycerides	0.03173	0.00522373	4.4e-09	Chalazion	-0.0151228	0.0372577	0.684819	0.000272139	36.896
rs61955196	12	123451018	C	G	met-d-TG_by_PG	Ratio of triglycerides to phosphoglycerides	0.0254175	0.00422704	6.7e-09	Chalazion	0.0521094	0.0276572	0.0595498	0.000267131	36.157
rs632057	6	139834012	G	T	met-d-TG_by_PG	Ratio of triglycerides to phosphoglycerides	-0.034925	0.00396106	6.5e-19	Chalazion	-0.012893	0.024725	0.602049	0.000570049	77.741
rs6542680	2	3640142	T	C	met-d-TG_by_PG	Ratio of triglycerides to phosphoglycerides	0.0326146	0.0050293	4e-11	Chalazion	-0.0152996	0.0260015	0.556256	0.000313381	42.0542
rs676210	2	21231524	A	G	met-d-TG_by_PG	Ratio of triglycerides to phosphoglycerides	-0.104	0.0047236	1.3e-109	Chalazion	0.00136824	0.0276169	0.960486	0.00353537	484.753
rs6796333	3	52359678	C	T	met-d-TG_by_PG	Ratio of triglycerides to phosphoglycerides	-0.0307077	0.00497571	6e-09	Chalazion	-0.00554778	0.0397859	0.889102	0.000279445	38.0877
rs684773	3	135956305	C	A	met-d-TG_by_PG	Ratio of triglycerides to phosphoglycerides	0.0365559	0.00453776	5.9e-17	Chalazion	-0.0409665	0.0342213	0.231266	0.000477551	64.8981
rs6942635	7	17987865	C	T	met-d-TG_by_PG	Ratio of triglycerides to phosphoglycerides	-0.0217736	0.00384662	9.8e-09	Chalazion	0.0110949	0.02521	0.659866	0.000236972	32.0407
rs7005453	8	126629700	A	G	met-d-TG_by_PG	Ratio of triglycerides to phosphoglycerides	0.0350569	0.00469975	1e-14	Chalazion	-0.0377613	0.0303997	0.214177	0.000409598	55.6413
rs7012814	8	9173358	A	G	met-d-TG_by_PG	Ratio of triglycerides to phosphoglycerides	-0.0299743	0.00385852	6.8e-15	Chalazion	-0.00574777	0.024573	0.815058	0.000448037	60.3471
rs7133378	12	124409502	A	G	met-d-TG_by_PG	Ratio of triglycerides to phosphoglycerides	-0.0359861	0.00411144	4.4e-20	Chalazion	-0.0074217	0.0272325	0.785214	0.000563406	76.6093
rs7134375	12	20473758	A	C	met-d-TG_by_PG	Ratio of triglycerides to phosphoglycerides	-0.0245737	0.00386538	1.7e-10	Chalazion	0.00180201	0.0250375	0.942624	0.000296046	40.4163
rs7140110	13	114544024	C	T	met-d-TG_by_PG	Ratio of triglycerides to phosphoglycerides	0.0237372	0.00419	3e-09	Chalazion	0.0360821	0.0274471	0.188644	0.000236381	32.0945
rs7212201	17	76393896	A	C	met-d-TG_by_PG	Ratio of triglycerides to phosphoglycerides	-0.0278506	0.00392845	4.8e-12	Chalazion	0.0714578	0.0270154	0.00816733	0.000371338	50.2605
rs72642181	8	33152328	A	G	met-d-TG_by_PG	Ratio of triglycerides to phosphoglycerides	-0.0214365	0.00418766	3.6e-08	Chalazion	0.0105329	0.0278986	0.70577	0.000191467	26.2038
rs72836561	17	41926126	T	C	met-d-TG_by_PG	Ratio of triglycerides to phosphoglycerides	0.164793	0.0109837	6.2e-53	Chalazion	-0.0358211	0.0694235	0.605868	0.00165612	225.102
rs75911530	16	57049137	A	G	met-d-TG_by_PG	Ratio of triglycerides to phosphoglycerides	0.0629396	0.0113162	2.5e-08	Chalazion	0.107243	0.1247	0.389785	0.000251869	30.9348
rs7679	20	44576502	C	T	met-d-TG_by_PG	Ratio of triglycerides to phosphoglycerides	0.0509032	0.00493596	5.2e-26	Chalazion	-0.0157859	0.0344349	0.646645	0.000785979	106.352
rs78058190	2	219699999	A	G	met-d-TG_by_PG	Ratio of triglycerides to phosphoglycerides	0.0767659	0.00991786	2e-15	Chalazion	0.00437198	0.0448068	0.92227	0.000560949	59.9102
rs78795332	4	171555533	G	C	met-d-TG_by_PG	Ratio of triglycerides to phosphoglycerides	-0.0268203	0.00450117	3.6e-10	Chalazion	0.013652	0.0325322	0.674746	0.000261979	35.5039
rs7924036	10	65191645	T	G	met-d-TG_by_PG	Ratio of triglycerides to phosphoglycerides	-0.0403875	0.00383441	1.3e-27	Chalazion	-0.003439	0.0244561	0.888171	0.000815517	110.942
rs79287178	3	172294500	A	G	met-d-TG_by_PG	Ratio of triglycerides to phosphoglycerides	0.0613638	0.0116263	3.1e-08	Chalazion	-0.053873	0.0618203	0.383511	0.000226952	27.8575
rs79598313	1	27284913	T	C	met-d-TG_by_PG	Ratio of triglycerides to phosphoglycerides	0.125432	0.0127239	3.5e-22	Chalazion	-0.0113156	0.0663997	0.864683	0.000713473	97.1798
rs883863	11	116389017	A	G	met-d-TG_by_PG	Ratio of triglycerides to phosphoglycerides	0.0251424	0.00418332	6.4e-09	Chalazion	0.00939953	0.0266828	0.724636	0.000269461	36.122
rs964184	11	116648917	C	G	met-d-TG_by_PG	Ratio of triglycerides to phosphoglycerides	-0.203532	0.00564784	1e-200	Chalazion	-0.0113333	0.0347475	0.744303	0.00953965	1298.68
rs9844972	3	150097635	C	G	met-d-TG_by_PG	Ratio of triglycerides to phosphoglycerides	0.0447749	0.00760871	3.6e-10	Chalazion	-0.122481	0.0540016	0.0233233	0.000263584	34.6296
rs998584	6	43757896	A	C	met-d-TG_by_PG	Ratio of triglycerides to phosphoglycerides	0.0358505	0.00383389	2.1e-21	Chalazion	0.000341957	0.0246143	0.988916	0.000641825	87.4402
rs102274	11	61557826	C	T	met-d-M_VLDL_CE	Cholesteryl esters in medium VLDL	-0.0536679	0.00430133	2.3e-37	Chalazion	-0.0880975	0.0248394	0.000390104	0.00129969	155.677
rs10260606	7	44584551	C	G	met-d-M_VLDL_CE	Cholesteryl esters in medium VLDL	0.0353206	0.00528465	2.8e-12	Chalazion	0.0513695	0.0262637	0.0504754	0.000372504	44.6708
rs115478735	9	136149711	T	A	met-d-M_VLDL_CE	Cholesteryl esters in medium VLDL	0.0667058	0.00529366	3.5e-37	Chalazion	0.00740899	0.0306365	0.808908	0.0013323	158.787
rs11591147	1	55505647	T	G	met-d-M_VLDL_CE	Cholesteryl esters in medium VLDL	-0.344374	0.0155892	1.1e-110	Chalazion	0.0336847	0.0651534	0.605151	0.00406852	487.992
rs11601507	11	5701074	A	C	met-d-M_VLDL_CE	Cholesteryl esters in medium VLDL	0.0477078	0.00797217	1.7e-10	Chalazion	-0.0426572	0.045498	0.34847	0.000293072	35.8118
rs1169292	12	121426478	T	C	met-d-M_VLDL_CE	Cholesteryl esters in medium VLDL	0.0251467	0.00443801	1.5e-08	Chalazion	0.00165578	0.025671	0.948572	0.000270766	32.1059
rs12151108	19	11197261	A	G	met-d-M_VLDL_CE	Cholesteryl esters in medium VLDL	-0.165749	0.00628735	1.7e-156	Chalazion	-0.00967272	0.0403455	0.810526	0.00578875	694.971
rs12740374	1	109817590	T	G	met-d-M_VLDL_CE	Cholesteryl esters in medium VLDL	-0.112674	0.00492232	4.9e-117	Chalazion	-0.0479875	0.0298188	0.10755	0.0043721	523.972
rs12916	5	74656539	C	T	met-d-M_VLDL_CE	Cholesteryl esters in medium VLDL	0.0610664	0.00417772	2.4e-49	Chalazion	0.00382144	0.0245355	0.876229	0.00179048	213.661
rs147711004	19	45337918	A	G	met-d-M_VLDL_CE	Cholesteryl esters in medium VLDL	0.109361	0.0112049	9e-24	Chalazion	0.00309106	0.0609577	0.959558	0.000830885	95.2596
rs1499279	5	52106278	G	T	met-d-M_VLDL_CE	Cholesteryl esters in medium VLDL	-0.0588657	0.0102846	3.2e-08	Chalazion	0.0128242	0.0722143	0.859049	0.000276436	32.7604
rs1500188	5	122827953	G	A	met-d-M_VLDL_CE	Cholesteryl esters in medium VLDL	-0.0246302	0.00412126	9e-10	Chalazion	0.00333775	0.0244791	0.891544	0.000300338	35.7171
rs1883711	20	39179822	C	G	met-d-M_VLDL_CE	Cholesteryl esters in medium VLDL	0.0966982	0.0120227	1.6e-16	Chalazion	0.0640139	0.0509005	0.208527	0.000565269	64.6893
rs2107449	7	21488929	G	A	met-d-M_VLDL_CE	Cholesteryl esters in medium VLDL	0.0223835	0.0042228	2.8e-08	Chalazion	0.00251855	0.02494	0.919563	0.000236046	28.0967
rs247616	16	56989590	T	C	met-d-M_VLDL_CE	Cholesteryl esters in medium VLDL	-0.0570664	0.00437443	1.5e-38	Chalazion	0.0204693	0.0272713	0.452906	0.00142816	170.184
rs2569550	19	11228745	C	T	met-d-M_VLDL_CE	Cholesteryl esters in medium VLDL	0.0376179	0.00417169	4e-19	Chalazion	-0.0119182	0.0250996	0.634902	0.000682908	81.3139
rs261290	15	58678720	C	T	met-d-M_VLDL_CE	Cholesteryl esters in medium VLDL	-0.0415925	0.00431369	9.5e-23	Chalazion	-0.000186038	0.0251879	0.994107	0.000782228	92.9677
rs2618566	20	17844684	T	G	met-d-M_VLDL_CE	Cholesteryl esters in medium VLDL	-0.0285031	0.00432112	2e-12	Chalazion	-0.0128563	0.026382	0.626036	0.000364468	43.5102
rs2737263	8	116667539	T	G	met-d-M_VLDL_CE	Cholesteryl esters in medium VLDL	-0.0257933	0.00455605	1.1e-08	Chalazion	-0.00294821	0.0265086	0.911444	0.000268198	32.0507
rs3798167	6	160567928	T	G	met-d-M_VLDL_CE	Cholesteryl esters in medium VLDL	-0.0396998	0.00514703	1.2e-15	Chalazion	-0.0134864	0.0336053	0.688186	0.000504533	59.4926
rs4299376	2	44072576	T	G	met-d-M_VLDL_CE	Cholesteryl esters in medium VLDL	-0.0502414	0.00438245	2.7e-31	Chalazion	0.0106509	0.0298458	0.721194	0.00110522	131.428
rs4722551	7	25991826	C	T	met-d-M_VLDL_CE	Cholesteryl esters in medium VLDL	0.0321138	0.00560225	9.8e-09	Chalazion	0.0196304	0.0299921	0.512778	0.000274523	32.8593
rs472495	1	55521313	T	G	met-d-M_VLDL_CE	Cholesteryl esters in medium VLDL	0.0393225	0.00428239	1.8e-20	Chalazion	-0.0109213	0.0247859	0.659484	0.000704365	84.316
rs4812975	20	44545460	A	G	met-d-M_VLDL_CE	Cholesteryl esters in medium VLDL	0.0245632	0.00472808	2.8e-08	Chalazion	0.0273789	0.0281182	0.330203	0.000226051	26.9898
rs4937122	11	126228659	G	T	met-d-M_VLDL_CE	Cholesteryl esters in medium VLDL	0.0584849	0.00778129	1.7e-13	Chalazion	-0.0149892	0.0403593	0.710343	0.000469388	56.4917
rs496654	1	234851165	C	A	met-d-M_VLDL_CE	Cholesteryl esters in medium VLDL	0.0292434	0.00409263	2.6e-13	Chalazion	0.0221325	0.0246277	0.368823	0.00042708	51.0565
rs56325564	17	45766771	A	G	met-d-M_VLDL_CE	Cholesteryl esters in medium VLDL	0.0319169	0.00412301	1.5e-15	Chalazion	0.0182079	0.0245409	0.458122	0.000508735	59.9256
rs58542926	19	19379549	T	C	met-d-M_VLDL_CE	Cholesteryl esters in medium VLDL	-0.0872356	0.00778703	1.4e-28	Chalazion	-0.0615872	0.0501248	0.219193	0.00104815	125.5
rs60403635	2	21272778	C	T	met-d-M_VLDL_CE	Cholesteryl esters in medium VLDL	-0.0808461	0.010108	1.5e-16	Chalazion	-0.0195191	0.0577776	0.73549	0.000538184	63.9717
rs62115478	19	44543760	G	A	met-d-M_VLDL_CE	Cholesteryl esters in medium VLDL	-0.0973389	0.0124837	8.5e-16	Chalazion	0.0672822	0.0832066	0.418736	0.000539512	60.7976
rs633695	15	58725839	G	A	met-d-M_VLDL_CE	Cholesteryl esters in medium VLDL	0.031164	0.00451647	3.5e-11	Chalazion	-0.0135533	0.0266121	0.61055	0.000401853	47.6111
rs653178	12	112007756	T	C	met-d-M_VLDL_CE	Cholesteryl esters in medium VLDL	0.0259572	0.00409944	1.5e-10	Chalazion	-0.0119758	0.024823	0.629489	0.000336541	40.0928
rs6601299	8	9184691	C	T	met-d-M_VLDL_CE	Cholesteryl esters in medium VLDL	0.0359158	0.00680736	4.8e-08	Chalazion	-0.059872	0.0336375	0.0750896	0.000233689	27.8364
rs67276129	1	55676374	G	T	met-d-M_VLDL_CE	Cholesteryl esters in medium VLDL	0.0794002	0.010507	2.4e-14	Chalazion	-0.0273718	0.0511735	0.592731	0.000482971	57.1065
rs6882345	5	156397673	A	G	met-d-M_VLDL_CE	Cholesteryl esters in medium VLDL	0.0407552	0.00423967	4.7e-22	Chalazion	0.0169198	0.026129	0.517277	0.000771868	92.4064
rs6920309	6	16134247	T	C	met-d-M_VLDL_CE	Cholesteryl esters in medium VLDL	-0.0256738	0.00412111	3.6e-10	Chalazion	0.0126456	0.0246758	0.608321	0.000327117	38.8107
rs693	2	21232195	A	G	met-d-M_VLDL_CE	Cholesteryl esters in medium VLDL	0.0831556	0.00409358	8.8e-96	Chalazion	0.0221529	0.0248214	0.372129	0.00345138	412.645
rs72631343	17	67191270	G	C	met-d-M_VLDL_CE	Cholesteryl esters in medium VLDL	-0.0433812	0.00610614	4e-13	Chalazion	-0.00424809	0.0349844	0.903352	0.000422962	50.4742
rs74747585	19	45039971	C	T	met-d-M_VLDL_CE	Cholesteryl esters in medium VLDL	-0.118131	0.0133979	2.4e-19	Chalazion	-0.0948465	0.166253	0.568342	0.000684889	77.7417
rs75003668	17	64195431	G	A	met-d-M_VLDL_CE	Cholesteryl esters in medium VLDL	0.0680665	0.0115683	4.3e-09	Chalazion	-0.231149	0.11921	0.0525001	0.000298796	34.6201
rs7707394	5	74472939	A	G	met-d-M_VLDL_CE	Cholesteryl esters in medium VLDL	0.0409886	0.00426369	6.6e-22	Chalazion	-0.0344861	0.0252875	0.172644	0.000771396	92.4177
rs77542162	17	67081278	G	A	met-d-M_VLDL_CE	Cholesteryl esters in medium VLDL	0.162544	0.0137618	7.6e-33	Chalazion	0.0442402	0.154457	0.774553	0.0011706	139.506
rs7773004	6	26267755	G	A	met-d-M_VLDL_CE	Cholesteryl esters in medium VLDL	0.0257756	0.00409588	1.6e-09	Chalazion	-0.0310501	0.0247362	0.209389	0.000332181	39.6025
rs9302635	16	72144174	C	T	met-d-M_VLDL_CE	Cholesteryl esters in medium VLDL	-0.0421856	0.00528544	8.6e-16	Chalazion	-0.0106287	0.0322347	0.741604	0.000530921	63.7039
rs9567639	13	32958649	A	G	met-d-M_VLDL_CE	Cholesteryl esters in medium VLDL	-0.0253376	0.00498568	4.9e-08	Chalazion	-0.00398608	0.0292436	0.891579	0.000216328	25.8275
rs102275	11	61557803	C	T	met-d-LDL_L	Total lipids in LDL	-0.0462954	0.00430419	2.2e-28	Chalazion	-0.0868113	0.0248093	0.000466767	0.000974907	115.689
rs10260606	7	44584551	C	G	met-d-LDL_L	Total lipids in LDL	0.028575	0.00531567	2.1e-08	Chalazion	0.0513695	0.0262637	0.0504754	0.000243807	28.8972
rs10504255	8	59398461	A	G	met-d-LDL_L	Total lipids in LDL	-0.0240874	0.00437066	3.2e-09	Chalazion	0.0123821	0.0252287	0.623573	0.000259285	30.3729
rs1081105	19	45412955	C	A	met-d-LDL_L	Total lipids in LDL	0.168969	0.0125583	1.4e-42	Chalazion	-0.0297322	0.0862014	0.730158	0.00153368	181.031
rs11127048	2	27752463	A	G	met-d-LDL_L	Total lipids in LDL	-0.0450885	0.0042931	5.8e-26	Chalazion	0.0726982	0.0254605	0.00429912	0.000963534	110.304
rs111278137	19	45215081	A	G	met-d-LDL_L	Total lipids in LDL	-0.135725	0.0146152	3.5e-20	Chalazion	0.0120575	0.121665	0.921056	0.000779139	86.2403
rs11206517	1	55526428	G	T	met-d-LDL_L	Total lipids in LDL	0.0938524	0.0115207	1.7e-16	Chalazion	-0.00204896	0.059242	0.97241	0.00056231	66.3641
rs115478735	9	136149711	T	A	met-d-LDL_L	Total lipids in LDL	0.0602013	0.00532422	2.9e-30	Chalazion	0.00740899	0.0306365	0.808908	0.00108514	127.85
rs11591147	1	55505647	T	G	met-d-LDL_L	Total lipids in LDL	-0.303807	0.0156813	5.5e-87	Chalazion	0.0336847	0.0651534	0.605151	0.00316644	375.346
rs11621792	14	24871926	T	C	met-d-LDL_L	Total lipids in LDL	0.0283105	0.0041566	9.2e-13	Chalazion	0.0101963	0.0253619	0.687662	0.000397321	46.3894
rs12151108	19	11197261	A	G	met-d-LDL_L	Total lipids in LDL	-0.146186	0.0063204	6.1e-120	Chalazion	-0.00967272	0.0403455	0.810526	0.00450292	534.961
rs12740374	1	109817590	T	G	met-d-LDL_L	Total lipids in LDL	-0.117622	0.00495141	9.1e-127	Chalazion	-0.0479875	0.0298188	0.10755	0.00476453	564.312
rs13108218	4	3443931	G	A	met-d-LDL_L	Total lipids in LDL	-0.0251444	0.00426117	2.7e-09	Chalazion	0.0154573	0.0262742	0.556326	0.000299294	34.8197
rs140798831	2	21149771	C	T	met-d-LDL_L	Total lipids in LDL	-0.030133	0.00434627	1.6e-12	Chalazion	0.011201	0.0260659	0.6674	0.000409349	48.0675
rs1499279	5	52106278	G	T	met-d-LDL_L	Total lipids in LDL	-0.0675341	0.0103446	3.2e-10	Chalazion	0.0128242	0.0722143	0.859049	0.000363845	42.6205
rs1500188	5	122827953	G	A	met-d-LDL_L	Total lipids in LDL	-0.0238014	0.0041453	3.5e-09	Chalazion	0.00333775	0.0244791	0.891544	0.000280466	32.968
rs1805776	12	9084375	C	T	met-d-LDL_L	Total lipids in LDL	0.0282698	0.00493991	1.4e-08	Chalazion	0.00426334	0.0271068	0.875025	0.000279625	32.7497
rs1883711	20	39179822	C	G	met-d-LDL_L	Total lipids in LDL	0.0969771	0.0120931	1.9e-16	Chalazion	0.0640139	0.0509005	0.208527	0.000568535	64.3077
rs2495477	1	55518467	G	A	met-d-LDL_L	Total lipids in LDL	-0.0321397	0.00429777	3.2e-14	Chalazion	0.00421078	0.0246207	0.864203	0.000493183	55.9239
rs261290	15	58678720	C	T	met-d-LDL_L	Total lipids in LDL	-0.0335925	0.00433917	1.9e-15	Chalazion	-0.000186038	0.0251879	0.994107	0.000510256	59.9337
rs2618566	20	17844684	T	G	met-d-LDL_L	Total lipids in LDL	-0.023143	0.00434642	7.3e-09	Chalazion	-0.0128563	0.026382	0.626036	0.000240278	28.3515
rs2738447	19	11227480	C	A	met-d-LDL_L	Total lipids in LDL	0.0304666	0.00418806	4.8e-13	Chalazion	-0.0108215	0.0250461	0.665696	0.000447992	52.9203
rs2740488	9	107661742	C	A	met-d-LDL_L	Total lipids in LDL	-0.0328761	0.00467342	7.6e-12	Chalazion	-0.0281258	0.0307918	0.361023	0.000421358	49.487
rs28807203	19	45173951	C	A	met-d-LDL_L	Total lipids in LDL	-0.131474	0.0095359	8.4e-44	Chalazion	0.0145221	0.0501097	0.771964	0.00161748	190.089
rs34042070	16	72101525	G	C	met-d-LDL_L	Total lipids in LDL	0.0427819	0.00530069	1.9e-16	Chalazion	0.0328452	0.0308833	0.287542	0.000556476	65.1411
rs3777411	6	160476945	T	C	met-d-LDL_L	Total lipids in LDL	-0.0427103	0.00575387	9.7e-14	Chalazion	-0.0493525	0.0368483	0.18046	0.000467061	55.0992
rs3846662	5	74651084	G	A	met-d-LDL_L	Total lipids in LDL	0.0539815	0.00416671	2.1e-39	Chalazion	-0.00222538	0.024473	0.927547	0.00142344	167.843
rs4299376	2	44072576	T	G	met-d-LDL_L	Total lipids in LDL	-0.045848	0.00440798	2.1e-26	Chalazion	0.0106509	0.0298458	0.721194	0.000920381	108.184
rs4810479	20	44545048	T	C	met-d-LDL_L	Total lipids in LDL	-0.0348836	0.00475454	6.2e-13	Chalazion	0.0259589	0.0281164	0.35587	0.000456054	53.8301
rs525028	11	116705516	A	G	met-d-LDL_L	Total lipids in LDL	-0.0390399	0.00455	1.4e-18	Chalazion	-0.00980979	0.0253716	0.699019	0.000629477	73.6198
rs553427	1	234852760	T	C	met-d-LDL_L	Total lipids in LDL	0.0328703	0.00411618	3.5e-16	Chalazion	0.0229608	0.0246398	0.351411	0.000539601	63.7703
rs55714927	17	7080316	T	C	met-d-LDL_L	Total lipids in LDL	-0.0373152	0.00523458	1.6e-13	Chalazion	0.00991895	0.0280818	0.723926	0.000430314	50.8169
rs562338	2	21288321	G	A	met-d-LDL_L	Total lipids in LDL	0.108365	0.00534338	3.3e-95	Chalazion	-0.0223927	0.0313264	0.474721	0.00347201	411.288
rs56325564	17	45766771	A	G	met-d-LDL_L	Total lipids in LDL	0.0333928	0.00414734	6.8e-17	Chalazion	0.0182079	0.0245409	0.458122	0.000556873	64.8286
rs58542926	19	19379549	T	C	met-d-LDL_L	Total lipids in LDL	-0.104228	0.00782797	1.1e-40	Chalazion	-0.0615872	0.0501248	0.219193	0.00149626	177.284
rs59379014	11	126228000	T	C	met-d-LDL_L	Total lipids in LDL	0.0642217	0.00790976	7.9e-16	Chalazion	-0.0333785	0.0448919	0.457161	0.000557236	65.923
rs6601299	8	9184691	C	T	met-d-LDL_L	Total lipids in LDL	0.0586789	0.00684675	2.6e-18	Chalazion	-0.059872	0.0336375	0.0750896	0.00062378	73.4505
rs6882345	5	156397673	A	G	met-d-LDL_L	Total lipids in LDL	0.0368508	0.0042644	4.7e-18	Chalazion	0.0169198	0.026129	0.517277	0.00063106	74.6755
rs72631343	17	67191270	G	C	met-d-LDL_L	Total lipids in LDL	-0.0389359	0.00614217	1.1e-10	Chalazion	-0.00424809	0.0349844	0.903352	0.000340721	40.1843
rs7707394	5	74472939	A	G	met-d-LDL_L	Total lipids in LDL	0.0365311	0.00428856	1.6e-17	Chalazion	-0.0344861	0.0252875	0.172644	0.000612741	72.5609
rs77542162	17	67081278	G	A	met-d-LDL_L	Total lipids in LDL	0.119903	0.013843	5.9e-18	Chalazion	0.0442402	0.154457	0.774553	0.000636981	75.0239
rs79220007	6	26098474	C	T	met-d-LDL_L	Total lipids in LDL	-0.0584058	0.00776267	3.2e-14	Chalazion	0.0509774	0.0648402	0.43175	0.00047957	56.6096
rs8103315	19	45254168	A	C	met-d-LDL_L	Total lipids in LDL	0.0579917	0.00616934	6.2e-22	Chalazion	-0.0295509	0.0315939	0.349616	0.000789307	88.3597
rs102275	11	61557803	C	T	met-d-S_LDL_C	Cholesterol in small LDL	-0.0331356	0.00432297	3.3e-15	Chalazion	-0.0868113	0.0248093	0.000466767	0.000499433	58.7523
rs10260606	7	44584551	C	G	met-d-S_LDL_C	Cholesterol in small LDL	0.0293988	0.00533879	1.4e-08	Chalazion	0.0513695	0.0262637	0.0504754	0.000258068	30.3231
rs10504255	8	59398461	A	G	met-d-S_LDL_C	Cholesterol in small LDL	-0.0245319	0.00438952	1.5e-09	Chalazion	0.0123821	0.0252287	0.623573	0.000268942	31.2341
rs1081105	19	45412955	C	A	met-d-S_LDL_C	Cholesterol in small LDL	0.178884	0.0126121	5.7e-47	Chalazion	-0.0297322	0.0862014	0.730158	0.00171895	201.172
rs111278137	19	45215081	A	G	met-d-S_LDL_C	Cholesterol in small LDL	-0.133057	0.0146779	4.1e-19	Chalazion	0.0120575	0.121665	0.921056	0.000748808	82.1765
rs11206517	1	55526428	G	T	met-d-S_LDL_C	Cholesterol in small LDL	0.0923311	0.0115708	8.7e-16	Chalazion	-0.00204896	0.059242	0.97241	0.000544228	63.675
rs115478735	9	136149711	T	A	met-d-S_LDL_C	Cholesterol in small LDL	0.0545787	0.0053474	5.4e-25	Chalazion	0.00740899	0.0306365	0.808908	0.000891907	104.174
rs115740542	6	26123502	C	T	met-d-S_LDL_C	Cholesterol in small LDL	-0.0606722	0.00795335	1.9e-14	Chalazion	0.0890417	0.0687061	0.194983	0.000501973	58.1941
rs11591147	1	55505647	T	G	met-d-S_LDL_C	Cholesterol in small LDL	-0.305375	0.0157494	1.1e-87	Chalazion	0.0336847	0.0651534	0.605151	0.00319921	375.958
rs11621792	14	24871926	T	C	met-d-S_LDL_C	Cholesterol in small LDL	0.0273778	0.00417451	4.7e-12	Chalazion	0.0101963	0.0253619	0.687662	0.000371573	43.0116
rs12151108	19	11197261	A	G	met-d-S_LDL_C	Cholesterol in small LDL	-0.147675	0.00634749	1.3e-121	Chalazion	-0.00967272	0.0403455	0.810526	0.00459512	541.265
rs12740374	1	109817590	T	G	met-d-S_LDL_C	Cholesterol in small LDL	-0.122226	0.00497291	6.1e-136	Chalazion	-0.0479875	0.0298188	0.10755	0.00514482	604.096
rs12916	5	74656539	C	T	met-d-S_LDL_C	Cholesterol in small LDL	0.0555434	0.00422013	1.3e-40	Chalazion	0.00382144	0.0245355	0.876229	0.00148125	173.226
rs13108218	4	3443931	G	A	met-d-S_LDL_C	Cholesterol in small LDL	-0.0276799	0.00427949	7.5e-11	Chalazion	0.0154573	0.0262742	0.556326	0.000362698	41.8355
rs1499279	5	52106278	G	T	met-d-S_LDL_C	Cholesterol in small LDL	-0.0655041	0.0103891	1.3e-09	Chalazion	0.0128242	0.0722143	0.859049	0.0003423	39.754
rs1500188	5	122827953	G	A	met-d-S_LDL_C	Cholesterol in small LDL	-0.022891	0.0041631	1.4e-08	Chalazion	0.00333775	0.0244791	0.891544	0.00025942	30.234
rs173539	16	56988044	T	C	met-d-S_LDL_C	Cholesterol in small LDL	-0.0333295	0.00438508	7.6e-14	Chalazion	0.0253468	0.0271857	0.35115	0.000492199	57.77
rs2495477	1	55518467	G	A	met-d-S_LDL_C	Cholesterol in small LDL	-0.0320338	0.00431644	4.5e-14	Chalazion	0.00421078	0.0246207	0.864203	0.000489938	55.0764
rs2569550	19	11228745	C	T	met-d-S_LDL_C	Cholesterol in small LDL	0.0328326	0.0042116	1.1e-14	Chalazion	-0.0119182	0.0250996	0.634902	0.000520216	60.7738
rs2618566	20	17844684	T	G	met-d-S_LDL_C	Cholesterol in small LDL	-0.0220865	0.00436511	3.9e-08	Chalazion	-0.0128563	0.026382	0.626036	0.000218841	25.6014
rs2740488	9	107661742	C	A	met-d-S_LDL_C	Cholesterol in small LDL	-0.0266266	0.00469377	4.6e-08	Chalazion	-0.0281258	0.0307918	0.361023	0.00027639	32.1801
rs28807203	19	45173951	C	A	met-d-S_LDL_C	Cholesterol in small LDL	-0.133853	0.00957678	9.7e-45	Chalazion	0.0145221	0.0501097	0.771964	0.00167655	195.352
rs34042070	16	72101525	G	C	met-d-S_LDL_C	Cholesterol in small LDL	0.0448703	0.00532337	1.2e-17	Chalazion	0.0328452	0.0308833	0.287542	0.000612131	71.0468
rs3777411	6	160476945	T	C	met-d-S_LDL_C	Cholesterol in small LDL	-0.04593	0.00577814	1.2e-15	Chalazion	-0.0493525	0.0368483	0.18046	0.000540134	63.1854
rs4299376	2	44072576	T	G	met-d-S_LDL_C	Cholesterol in small LDL	-0.0461302	0.00442712	3.3e-26	Chalazion	0.0106509	0.0298458	0.721194	0.000931746	108.575
rs4307732	11	126244955	A	G	met-d-S_LDL_C	Cholesterol in small LDL	0.0528073	0.0067364	1.1e-14	Chalazion	-0.0417996	0.0335335	0.21258	0.000528203	61.4515
rs4665972	2	27598097	C	T	met-d-S_LDL_C	Cholesterol in small LDL	-0.0448285	0.00425143	2.2e-26	Chalazion	0.0699575	0.0253428	0.00577218	0.000960816	111.183
rs4704834	5	156443066	G	A	met-d-S_LDL_C	Cholesterol in small LDL	0.0407476	0.00431203	3.4e-21	Chalazion	0.022979	0.0261693	0.379895	0.000761289	89.2978
rs4846922	1	230307182	C	T	met-d-S_LDL_C	Cholesterol in small LDL	-0.0260693	0.00437007	4.4e-09	Chalazion	-0.0537803	0.0249505	0.0311243	0.000307277	35.5862
rs553427	1	234852760	T	C	met-d-S_LDL_C	Cholesterol in small LDL	0.0318764	0.00413406	3e-15	Chalazion	0.0229608	0.0246398	0.351411	0.000507463	59.4545
rs55714927	17	7080316	T	C	met-d-S_LDL_C	Cholesterol in small LDL	-0.0370499	0.0052572	3.9e-13	Chalazion	0.00991895	0.0280818	0.723926	0.000424217	49.6667
rs56325564	17	45766771	A	G	met-d-S_LDL_C	Cholesterol in small LDL	0.0334477	0.00416526	8.3e-17	Chalazion	0.0182079	0.0245409	0.458122	0.000558706	64.4835
rs56393506	6	161089307	T	C	met-d-S_LDL_C	Cholesterol in small LDL	-0.0322284	0.00559569	4.6e-09	Chalazion	0.032569	0.0317106	0.304388	0.000294754	33.1719
rs58542926	19	19379549	T	C	met-d-S_LDL_C	Cholesterol in small LDL	-0.110916	0.00786152	5.2e-45	Chalazion	-0.0615872	0.0501248	0.219193	0.00169444	199.056
rs6016505	20	39678289	T	C	met-d-S_LDL_C	Cholesterol in small LDL	0.0254218	0.00414005	5.2e-11	Chalazion	0.00477887	0.0247882	0.847125	0.000319962	37.7052
rs6073958	20	44551855	C	T	met-d-S_LDL_C	Cholesterol in small LDL	0.0429911	0.00518768	1.3e-16	Chalazion	-0.0178644	0.0321648	0.578621	0.000588601	68.6769
rs6102034	20	39186590	G	C	met-d-S_LDL_C	Cholesterol in small LDL	-0.0269032	0.00446852	2.1e-09	Chalazion	-0.0150768	0.027148	0.578651	0.000316652	36.2477
rs6601299	8	9184691	C	T	met-d-S_LDL_C	Cholesterol in small LDL	0.0520004	0.00687628	2e-14	Chalazion	-0.059872	0.0336375	0.0750896	0.00048987	57.1882
rs6602909	13	114551993	C	T	met-d-S_LDL_C	Cholesterol in small LDL	0.0239904	0.00440423	3e-08	Chalazion	0.0317991	0.0257853	0.21749	0.000254091	29.6712
rs6920309	6	16134247	T	C	met-d-S_LDL_C	Cholesterol in small LDL	-0.0244358	0.00416257	6.7e-09	Chalazion	0.0126456	0.0246758	0.608321	0.00029633	34.4612
rs693	2	21232195	A	G	met-d-S_LDL_C	Cholesterol in small LDL	0.0807418	0.0041353	3.6e-89	Chalazion	0.0221529	0.0248214	0.372129	0.00325392	381.226
rs72631343	17	67191270	G	C	met-d-S_LDL_C	Cholesterol in small LDL	-0.0391961	0.00616871	6.4e-11	Chalazion	-0.00424809	0.0349844	0.903352	0.00034529	40.3736
rs7707394	5	74472939	A	G	met-d-S_LDL_C	Cholesterol in small LDL	0.0356624	0.00430698	1.8e-16	Chalazion	-0.0344861	0.0252875	0.172644	0.000583946	68.5607
rs77542162	17	67081278	G	A	met-d-S_LDL_C	Cholesterol in small LDL	0.115547	0.0139028	1.1e-16	Chalazion	0.0442402	0.154457	0.774553	0.00059154	69.0737
rs8103315	19	45254168	A	C	met-d-S_LDL_C	Cholesterol in small LDL	0.0581332	0.00619578	4e-22	Chalazion	-0.0295509	0.0315939	0.349616	0.000793164	88.0352
rs964184	11	116648917	C	G	met-d-S_LDL_C	Cholesterol in small LDL	-0.0675783	0.00609329	9.2e-31	Chalazion	-0.0113333	0.0347475	0.744303	0.0010515	123.002
rs102275	11	61557803	C	T	met-d-M_LDL_FC	Free cholesterol in medium LDL	-0.0531501	0.00431344	9.5e-37	Chalazion	-0.0868113	0.0248093	0.000466767	0.00128498	151.831
rs1081105	19	45412955	C	A	met-d-M_LDL_FC	Free cholesterol in medium LDL	0.168379	0.0125764	4.6e-42	Chalazion	-0.0297322	0.0862014	0.730158	0.00152299	179.252
rs10953298	7	100216773	T	C	met-d-M_LDL_FC	Free cholesterol in medium LDL	-0.0284179	0.00488632	8.1e-09	Chalazion	-0.0133484	0.0283985	0.638328	0.000290841	33.8236
rs11127048	2	27752463	A	G	met-d-M_LDL_FC	Free cholesterol in medium LDL	-0.0268949	0.00430292	6.6e-10	Chalazion	0.0726982	0.0254605	0.00429912	0.000342827	39.0673
rs111278137	19	45215081	A	G	met-d-M_LDL_FC	Free cholesterol in medium LDL	-0.148867	0.0146362	3.8e-24	Chalazion	0.0120575	0.121665	0.921056	0.000937329	103.452
rs114863007	6	34729158	A	G	met-d-M_LDL_FC	Free cholesterol in medium LDL	-0.0399652	0.00709127	3e-09	Chalazion	-0.0736032	0.0341949	0.031361	0.000273399	31.7626
rs115421711	5	52083226	G	A	met-d-M_LDL_FC	Free cholesterol in medium LDL	-0.075452	0.0103901	3e-12	Chalazion	0.0102633	0.0720445	0.886718	0.000450769	52.7354
rs115478735	9	136149711	T	A	met-d-M_LDL_FC	Free cholesterol in medium LDL	0.0642531	0.00533552	1.5e-33	Chalazion	0.00740899	0.0306365	0.808908	0.00123612	145.022
rs115740542	6	26123502	C	T	met-d-M_LDL_FC	Free cholesterol in medium LDL	-0.066874	0.00793764	4.5e-18	Chalazion	0.0890417	0.0687061	0.194983	0.000609839	70.9793
rs11591147	1	55505647	T	G	met-d-M_LDL_FC	Free cholesterol in medium LDL	-0.310958	0.0157147	9.7e-91	Chalazion	0.0336847	0.0651534	0.605151	0.00331726	391.554
rs11621792	14	24871926	T	C	met-d-M_LDL_FC	Free cholesterol in medium LDL	0.0275557	0.00416539	3.5e-12	Chalazion	0.0101963	0.0253619	0.687662	0.000376417	43.7635
rs12151108	19	11197261	A	G	met-d-M_LDL_FC	Free cholesterol in medium LDL	-0.144377	0.00632948	2.5e-117	Chalazion	-0.00967272	0.0403455	0.810526	0.00439217	520.307
rs12740374	1	109817590	T	G	met-d-M_LDL_FC	Free cholesterol in medium LDL	-0.123434	0.00496198	8.09e-139	Chalazion	-0.0479875	0.0298188	0.10755	0.00524702	618.813
rs140798831	2	21149771	C	T	met-d-M_LDL_FC	Free cholesterol in medium LDL	-0.0258505	0.00435622	1.7e-09	Chalazion	0.011201	0.0260659	0.6674	0.000301264	35.2142
rs1461729	8	9187242	G	A	met-d-M_LDL_FC	Free cholesterol in medium LDL	0.0579863	0.00686018	4.1e-18	Chalazion	-0.0598734	0.0336339	0.0750516	0.000609378	71.4463
rs17411113	8	19855006	G	C	met-d-M_LDL_FC	Free cholesterol in medium LDL	0.0398608	0.006869	5e-09	Chalazion	-0.000317294	0.0428737	0.994095	0.000285702	33.6748
rs17689595	5	131732774	A	G	met-d-M_LDL_FC	Free cholesterol in medium LDL	-0.0301446	0.00549405	1.7e-08	Chalazion	-0.0573626	0.0313819	0.0675663	0.000259915	30.1047
rs1800588	15	58723675	T	C	met-d-M_LDL_FC	Free cholesterol in medium LDL	-0.0269159	0.00500959	9.3e-09	Chalazion	-0.0224354	0.0282492	0.427082	0.000244979	28.8678
rs1895233	5	122924864	T	G	met-d-M_LDL_FC	Free cholesterol in medium LDL	0.0239464	0.00415497	2.4e-09	Chalazion	-0.00411368	0.0244656	0.866472	0.000284415	33.2158
rs2073547	7	44582331	G	A	met-d-M_LDL_FC	Free cholesterol in medium LDL	0.0275721	0.00529053	3.7e-08	Chalazion	0.0510274	0.0262576	0.0519757	0.000228119	27.1607
rs2569550	19	11228745	C	T	met-d-M_LDL_FC	Free cholesterol in medium LDL	0.0310679	0.00419965	7.7e-14	Chalazion	-0.0119182	0.0250996	0.634902	0.000465797	54.7265
rs2618566	20	17844684	T	G	met-d-M_LDL_FC	Free cholesterol in medium LDL	-0.0251332	0.00435572	3.4e-10	Chalazion	-0.0128563	0.026382	0.626036	0.000283381	33.2947
rs2740488	9	107661742	C	A	met-d-M_LDL_FC	Free cholesterol in medium LDL	-0.0290394	0.00468334	1.7e-09	Chalazion	-0.0281258	0.0307918	0.361023	0.00032875	38.4471
rs2784259	1	221032324	T	A	met-d-M_LDL_FC	Free cholesterol in medium LDL	0.0243818	0.00440969	2.1e-08	Chalazion	-0.0394367	0.0253721	0.120106	0.000261403	30.5714
rs28807203	19	45173951	C	A	met-d-M_LDL_FC	Free cholesterol in medium LDL	-0.148779	0.0095496	3.2e-55	Chalazion	0.0145221	0.0501097	0.771964	0.0020713	242.724
rs34042070	16	72101525	G	C	met-d-M_LDL_FC	Free cholesterol in medium LDL	0.0372149	0.00531203	6.4e-13	Chalazion	0.0328452	0.0308833	0.287542	0.000421076	49.0809
rs3798167	6	160567928	T	G	met-d-M_LDL_FC	Free cholesterol in medium LDL	-0.0336102	0.00518854	9e-12	Chalazion	-0.0134864	0.0336053	0.688186	0.000361622	41.9616
rs3846662	5	74651084	G	A	met-d-M_LDL_FC	Free cholesterol in medium LDL	0.0521582	0.00417601	9.1e-37	Chalazion	-0.00222538	0.024473	0.927547	0.00132891	155.999
rs4299376	2	44072576	T	G	met-d-M_LDL_FC	Free cholesterol in medium LDL	-0.0457679	0.00441807	1.5e-26	Chalazion	0.0106509	0.0298458	0.721194	0.000917168	107.314
rs4722551	7	25991826	C	T	met-d-M_LDL_FC	Free cholesterol in medium LDL	0.0349804	0.00564718	1.7e-10	Chalazion	0.0196304	0.0299921	0.512778	0.000325721	38.3695
rs472495	1	55521313	T	G	met-d-M_LDL_FC	Free cholesterol in medium LDL	0.0361707	0.00431689	5.2e-17	Chalazion	-0.0109213	0.0247859	0.659484	0.000595976	70.2056
rs553427	1	234852760	T	C	met-d-M_LDL_FC	Free cholesterol in medium LDL	0.0317813	0.00412497	8.7e-15	Chalazion	0.0229608	0.0246398	0.351411	0.000504439	59.3611
rs55714927	17	7080316	T	C	met-d-M_LDL_FC	Free cholesterol in medium LDL	-0.0399817	0.00524574	1.6e-15	Chalazion	0.00991895	0.0280818	0.723926	0.00049401	58.091
rs562338	2	21288321	G	A	met-d-M_LDL_FC	Free cholesterol in medium LDL	0.104163	0.0053556	3.5e-88	Chalazion	-0.0223927	0.0313264	0.474721	0.00320797	378.278
rs56325564	17	45766771	A	G	met-d-M_LDL_FC	Free cholesterol in medium LDL	0.0340519	0.00415618	1.4e-17	Chalazion	0.0182079	0.0245409	0.458122	0.000579073	67.1265
rs58542926	19	19379549	T	C	met-d-M_LDL_FC	Free cholesterol in medium LDL	-0.0850857	0.00783921	1.4e-27	Chalazion	-0.0615872	0.0501248	0.219193	0.000997126	117.806
rs59379014	11	126228000	T	C	met-d-M_LDL_FC	Free cholesterol in medium LDL	0.0670182	0.00792676	4.5e-17	Chalazion	-0.0333785	0.0448919	0.457161	0.000606822	71.4816
rs59950280	4	3452345	A	G	met-d-M_LDL_FC	Free cholesterol in medium LDL	0.0255809	0.0044374	5e-09	Chalazion	-0.0165155	0.0286903	0.564854	0.000290031	33.2334
rs6016505	20	39678289	T	C	met-d-M_LDL_FC	Free cholesterol in medium LDL	0.0258166	0.00413114	2.5e-11	Chalazion	0.00477887	0.0247882	0.847125	0.000329978	39.0533
rs6065904	20	44534651	A	G	met-d-M_LDL_FC	Free cholesterol in medium LDL	0.0518222	0.0050234	7.2e-25	Chalazion	-0.00854948	0.0294251	0.771395	0.000905818	106.423
rs67276129	1	55676374	G	T	met-d-M_LDL_FC	Free cholesterol in medium LDL	0.075437	0.0105917	2e-13	Chalazion	-0.0273718	0.0511735	0.592731	0.00043596	50.7268
rs6882345	5	156397673	A	G	met-d-M_LDL_FC	Free cholesterol in medium LDL	0.0286898	0.00427392	1.7e-11	Chalazion	0.0169198	0.026129	0.517277	0.0003825	45.0611
rs6920309	6	16134247	T	C	met-d-M_LDL_FC	Free cholesterol in medium LDL	-0.0229836	0.00415435	3.7e-08	Chalazion	0.0126456	0.0246758	0.608321	0.000262155	30.6076
rs72631343	17	67191270	G	C	met-d-M_LDL_FC	Free cholesterol in medium LDL	-0.0356261	0.00615527	2.2e-09	Chalazion	-0.00424809	0.0349844	0.903352	0.000285256	33.4998
rs7707394	5	74472939	A	G	met-d-M_LDL_FC	Free cholesterol in medium LDL	0.0361815	0.00429814	4e-17	Chalazion	-0.0344861	0.0252875	0.172644	0.000601069	70.8618
rs77542162	17	67081278	G	A	met-d-M_LDL_FC	Free cholesterol in medium LDL	0.113374	0.0138725	1.8e-16	Chalazion	0.0442402	0.154457	0.774553	0.0005695	66.7909
rs8103315	19	45254168	A	C	met-d-M_LDL_FC	Free cholesterol in medium LDL	0.0678944	0.0061782	6.7e-29	Chalazion	-0.0295509	0.0315939	0.349616	0.00108189	120.766
rs102275	11	61557803	C	T	met-d-L_LDL_PL	Phospholipids in large LDL	-0.0558485	0.00428599	1.2e-40	Chalazion	-0.0868113	0.0248093	0.000466767	0.00141877	169.793
rs10260606	7	44584551	C	G	met-d-L_LDL_PL	Phospholipids in large LDL	0.0293024	0.00529304	6.3e-09	Chalazion	0.0513695	0.0262637	0.0504754	0.000256378	30.6476
rs1081105	19	45412955	C	A	met-d-L_LDL_PL	Phospholipids in large LDL	0.157793	0.0125035	9.4e-38	Chalazion	-0.0297322	0.0862014	0.730158	0.00133751	159.262
rs10953298	7	100216773	T	C	met-d-L_LDL_PL	Phospholipids in large LDL	-0.0277686	0.00485514	1.4e-08	Chalazion	-0.0133484	0.0283985	0.638328	0.000277703	32.7118
rs11127048	2	27752463	A	G	met-d-L_LDL_PL	Phospholipids in large LDL	-0.0302259	0.00427562	1.8e-12	Chalazion	0.0726982	0.0254605	0.00429912	0.000433006	49.9759
rs111278137	19	45215081	A	G	met-d-L_LDL_PL	Phospholipids in large LDL	-0.137207	0.0145514	3.8e-21	Chalazion	0.0120575	0.121665	0.921056	0.000796247	88.9084
rs11206517	1	55526428	G	T	met-d-L_LDL_PL	Phospholipids in large LDL	0.0957592	0.0114727	5.2e-17	Chalazion	-0.00204896	0.059242	0.97241	0.000585391	69.6674
rs115478735	9	136149711	T	A	met-d-L_LDL_PL	Phospholipids in large LDL	0.0671216	0.00530174	2e-37	Chalazion	0.00740899	0.0306365	0.808908	0.00134896	160.283
rs11591147	1	55505647	T	G	met-d-L_LDL_PL	Phospholipids in large LDL	-0.31541	0.015616	3.5e-94	Chalazion	0.0336847	0.0651534	0.605151	0.00341292	407.954
rs11621792	14	24871926	T	C	met-d-L_LDL_PL	Phospholipids in large LDL	0.0264539	0.00413909	2.1e-11	Chalazion	0.0101963	0.0253619	0.687662	0.000346917	40.8479
rs12151108	19	11197261	A	G	met-d-L_LDL_PL	Phospholipids in large LDL	-0.149347	0.0062928	2.1e-126	Chalazion	-0.00967272	0.0403455	0.810526	0.00469976	563.255
rs12740374	1	109817590	T	G	met-d-L_LDL_PL	Phospholipids in large LDL	-0.111935	0.00493079	1.3e-115	Chalazion	-0.0479875	0.0298188	0.10755	0.00431494	515.346
rs140798831	2	21149771	C	T	met-d-L_LDL_PL	Phospholipids in large LDL	-0.0248465	0.00432859	5e-09	Chalazion	0.011201	0.0260659	0.6674	0.000278317	32.9486
rs1461729	8	9187242	G	A	met-d-L_LDL_PL	Phospholipids in large LDL	0.0595957	0.00681629	2.4e-19	Chalazion	-0.0598734	0.0336339	0.0750516	0.000643674	76.4423
rs1499279	5	52106278	G	T	met-d-L_LDL_PL	Phospholipids in large LDL	-0.0696313	0.0103013	7.3e-11	Chalazion	0.0128242	0.0722143	0.859049	0.000386793	45.6904
rs173539	16	56988044	T	C	met-d-L_LDL_PL	Phospholipids in large LDL	-0.0301346	0.00434784	1.5e-11	Chalazion	0.0253468	0.0271857	0.35115	0.00040236	48.0379
rs1805776	12	9084375	C	T	met-d-L_LDL_PL	Phospholipids in large LDL	0.0281698	0.00491902	1.7e-08	Chalazion	0.00426334	0.0271068	0.875025	0.000277651	32.7952
rs1883711	20	39179822	C	G	met-d-L_LDL_PL	Phospholipids in large LDL	0.0961599	0.0120422	3.4e-16	Chalazion	0.0640139	0.0509005	0.208527	0.000558993	63.7641
rs1895233	5	122924864	T	G	met-d-L_LDL_PL	Phospholipids in large LDL	0.0251925	0.00412836	4.3e-10	Chalazion	-0.00411368	0.0244656	0.866472	0.000314785	37.2381
rs2495477	1	55518467	G	A	met-d-L_LDL_PL	Phospholipids in large LDL	-0.033205	0.00427987	4.8e-15	Chalazion	0.00421078	0.0246207	0.864203	0.000526419	60.193
rs261290	15	58678720	C	T	met-d-L_LDL_PL	Phospholipids in large LDL	-0.0317095	0.00432078	3.6e-14	Chalazion	-0.000186038	0.0251879	0.994107	0.000454655	53.8585
rs2618566	20	17844684	T	G	met-d-L_LDL_PL	Phospholipids in large LDL	-0.0242164	0.0043281	1.7e-09	Chalazion	-0.0128563	0.026382	0.626036	0.000263084	31.3058
rs2642438	1	220970028	G	A	met-d-L_LDL_PL	Phospholipids in large LDL	0.0270925	0.00448882	3.7e-10	Chalazion	-0.0201987	0.027429	0.461488	0.000306007	36.4279
rs2738447	19	11227480	C	A	met-d-L_LDL_PL	Phospholipids in large LDL	0.0304353	0.00416977	2.5e-13	Chalazion	-0.0108215	0.0250461	0.665696	0.000447072	53.2759
rs2740488	9	107661742	C	A	met-d-L_LDL_PL	Phospholipids in large LDL	-0.0280278	0.00465369	5.7e-09	Chalazion	-0.0281258	0.0307918	0.361023	0.000306245	36.273
rs28807203	19	45173951	C	A	met-d-L_LDL_PL	Phospholipids in large LDL	-0.135483	0.00949426	1.6e-46	Chalazion	0.0145221	0.0501097	0.771964	0.00171763	203.633
rs34042070	16	72101525	G	C	met-d-L_LDL_PL	Phospholipids in large LDL	0.0369688	0.00527816	8e-13	Chalazion	0.0328452	0.0308833	0.287542	0.000415525	49.0575
rs3798167	6	160567928	T	G	met-d-L_LDL_PL	Phospholipids in large LDL	-0.0366629	0.00515574	1.1e-13	Chalazion	-0.0134864	0.0336053	0.688186	0.000430295	50.5675
rs3846662	5	74651084	G	A	met-d-L_LDL_PL	Phospholipids in large LDL	0.0543371	0.00414926	2.6e-40	Chalazion	-0.00222538	0.024473	0.927547	0.00144225	171.495
rs4299376	2	44072576	T	G	met-d-L_LDL_PL	Phospholipids in large LDL	-0.0466191	0.00439004	1.3e-27	Chalazion	0.0106509	0.0298458	0.721194	0.0009516	112.769
rs4810479	20	44545048	T	C	met-d-L_LDL_PL	Phospholipids in large LDL	-0.0300643	0.00473451	6.6e-10	Chalazion	0.0259589	0.0281164	0.35587	0.000338748	40.3229
rs525028	11	116705516	A	G	met-d-L_LDL_PL	Phospholipids in large LDL	-0.0246959	0.00453076	1.3e-08	Chalazion	-0.00980979	0.0253716	0.699019	0.000251891	29.7103
rs553427	1	234852760	T	C	met-d-L_LDL_PL	Phospholipids in large LDL	0.0307715	0.00409904	2.5e-14	Chalazion	0.0229608	0.0246398	0.351411	0.000472893	56.3551
rs55714927	17	7080316	T	C	met-d-L_LDL_PL	Phospholipids in large LDL	-0.0358952	0.00521243	8.4e-13	Chalazion	0.00991895	0.0280818	0.723926	0.000398186	47.4234
rs562338	2	21288321	G	A	met-d-L_LDL_PL	Phospholipids in large LDL	0.104574	0.00532163	6.7e-90	Chalazion	-0.0223927	0.0313264	0.474721	0.00323333	386.152
rs56325564	17	45766771	A	G	met-d-L_LDL_PL	Phospholipids in large LDL	0.0329951	0.00412979	1.3e-16	Chalazion	0.0182079	0.0245409	0.458122	0.000543688	63.8327
rs58542926	19	19379549	T	C	met-d-L_LDL_PL	Phospholipids in large LDL	-0.0952513	0.00779378	2.1e-34	Chalazion	-0.0615872	0.0501248	0.219193	0.00124962	149.364
rs59379014	11	126228000	T	C	met-d-L_LDL_PL	Phospholipids in large LDL	0.0642125	0.00787631	5.7e-16	Chalazion	-0.0333785	0.0448919	0.457161	0.000557076	66.4651
rs653178	12	112007756	T	C	met-d-L_LDL_PL	Phospholipids in large LDL	0.0271621	0.00410628	1.3e-11	Chalazion	-0.0119758	0.024823	0.629489	0.00036851	43.7552
rs6882345	5	156397673	A	G	met-d-L_LDL_PL	Phospholipids in large LDL	0.0311881	0.00424654	2e-13	Chalazion	0.0169198	0.026129	0.517277	0.000452017	53.9396
rs72631343	17	67191270	G	C	met-d-L_LDL_PL	Phospholipids in large LDL	-0.0383815	0.00611618	1.3e-10	Chalazion	-0.00424809	0.0349844	0.903352	0.000331087	39.3807
rs7707394	5	74472939	A	G	met-d-L_LDL_PL	Phospholipids in large LDL	0.0379371	0.00427061	4.9e-19	Chalazion	-0.0344861	0.0252875	0.172644	0.000660815	78.913
rs77542162	17	67081278	G	A	met-d-L_LDL_PL	Phospholipids in large LDL	0.131105	0.0137844	1.3e-21	Chalazion	0.0442402	0.154457	0.774553	0.000761562	90.4613
rs79220007	6	26098474	C	T	met-d-L_LDL_PL	Phospholipids in large LDL	-0.0570291	0.00773083	5.1e-14	Chalazion	0.0509774	0.0648402	0.43175	0.000457228	54.4178
rs8103315	19	45254168	A	C	met-d-L_LDL_PL	Phospholipids in large LDL	0.0598379	0.0061424	5.4e-23	Chalazion	-0.0295509	0.0315939	0.349616	0.000840363	94.9022
rs102275	11	61557803	C	T	met-d-M_VLDL_C	Cholesterol in medium VLDL	-0.0449365	0.0043066	1.3e-26	Chalazion	-0.0868113	0.0248093	0.000466767	0.000918515	108.875
rs10260606	7	44584551	C	G	met-d-M_VLDL_C	Cholesterol in medium VLDL	0.0356881	0.00531856	3.4e-12	Chalazion	0.0513695	0.0262637	0.0504754	0.000380296	45.0255
rs115478735	9	136149711	T	A	met-d-M_VLDL_C	Cholesterol in medium VLDL	0.0622919	0.00532735	6.5e-33	Chalazion	0.00740899	0.0306365	0.808908	0.00116181	136.723
rs11591147	1	55505647	T	G	met-d-M_VLDL_C	Cholesterol in medium VLDL	-0.327361	0.0156899	2.1e-99	Chalazion	0.0336847	0.0651534	0.605151	0.00367646	435.325
rs11601507	11	5701074	A	C	met-d-M_VLDL_C	Cholesterol in medium VLDL	0.0438433	0.0080232	3.5e-09	Chalazion	-0.0426572	0.045498	0.34847	0.000247515	29.8615
rs12151108	19	11197261	A	G	met-d-M_VLDL_C	Cholesterol in medium VLDL	-0.160728	0.00632979	3.6e-145	Chalazion	-0.00967272	0.0403455	0.810526	0.00544334	644.769
rs12740374	1	109817590	T	G	met-d-M_VLDL_C	Cholesterol in medium VLDL	-0.109788	0.00495414	3.5e-110	Chalazion	-0.0479875	0.0298188	0.10755	0.004151	491.104
rs12804228	11	126260684	G	A	met-d-M_VLDL_C	Cholesterol in medium VLDL	0.0546001	0.00745382	2.8e-12	Chalazion	-0.0759693	0.0340781	0.0257959	0.00046233	53.6573
rs12916	5	74656539	C	T	met-d-M_VLDL_C	Cholesterol in medium VLDL	0.0606153	0.00420407	6e-48	Chalazion	0.00382144	0.0245355	0.876229	0.00176413	207.886
rs147711004	19	45337918	A	G	met-d-M_VLDL_C	Cholesterol in medium VLDL	0.0939515	0.0112806	5.2e-18	Chalazion	0.00309106	0.0609577	0.959558	0.00061323	69.3654
rs1500188	5	122827953	G	A	met-d-M_VLDL_C	Cholesterol in medium VLDL	-0.024052	0.00414726	2.8e-09	Chalazion	0.00333775	0.0244791	0.891544	0.000286403	33.6341
rs1883711	20	39179822	C	G	met-d-M_VLDL_C	Cholesterol in medium VLDL	0.105484	0.0120989	3.5e-19	Chalazion	0.0640139	0.0509005	0.208527	0.000672654	76.0119
rs2107449	7	21488929	G	A	met-d-M_VLDL_C	Cholesterol in medium VLDL	0.0230294	0.0042499	1.3e-08	Chalazion	0.00251855	0.02494	0.919563	0.000249865	29.3635
rs2326077	8	59385919	T	C	met-d-M_VLDL_C	Cholesterol in medium VLDL	-0.0240967	0.00436581	4e-09	Chalazion	0.013719	0.0251313	0.585139	0.00025938	30.4639
rs247616	16	56989590	T	C	met-d-M_VLDL_C	Cholesterol in medium VLDL	-0.0631987	0.00440217	4e-46	Chalazion	0.0204693	0.0272713	0.452906	0.00175159	206.102
rs2569550	19	11228745	C	T	met-d-M_VLDL_C	Cholesterol in medium VLDL	0.0369129	0.00419985	7.3e-18	Chalazion	-0.0119182	0.0250996	0.634902	0.000657551	77.2483
rs261290	15	58678720	C	T	met-d-M_VLDL_C	Cholesterol in medium VLDL	-0.0430237	0.00434128	8.7e-24	Chalazion	-0.000186038	0.0251879	0.994107	0.000836987	98.2155
rs2618566	20	17844684	T	G	met-d-M_VLDL_C	Cholesterol in medium VLDL	-0.0248271	0.00434851	7.9e-10	Chalazion	-0.0128563	0.026382	0.626036	0.00027652	32.5965
rs2737263	8	116667539	T	G	met-d-M_VLDL_C	Cholesterol in medium VLDL	-0.0280763	0.00458502	9.8e-10	Chalazion	-0.00294821	0.0265086	0.911444	0.000317776	37.4971
rs34042070	16	72101525	G	C	met-d-M_VLDL_C	Cholesterol in medium VLDL	0.0439266	0.00530243	2e-17	Chalazion	0.0328452	0.0308833	0.287542	0.000586653	68.6286
rs3777411	6	160476945	T	C	met-d-M_VLDL_C	Cholesterol in medium VLDL	-0.0475857	0.00575657	7.6e-17	Chalazion	-0.0493525	0.0368483	0.18046	0.000579778	68.3322
rs3782257	12	124854903	A	G	met-d-M_VLDL_C	Cholesterol in medium VLDL	-0.023924	0.00421828	2.9e-08	Chalazion	0.0129069	0.0245763	0.599462	0.000272124	32.166
rs4299376	2	44072576	T	G	met-d-M_VLDL_C	Cholesterol in medium VLDL	-0.0490283	0.00441029	3.4e-29	Chalazion	0.0106509	0.0298458	0.721194	0.0010525	123.583
rs4704834	5	156443066	G	A	met-d-M_VLDL_C	Cholesterol in medium VLDL	0.0457152	0.00429563	1.4e-26	Chalazion	0.022979	0.0261693	0.379895	0.000958224	113.258
rs472495	1	55521313	T	G	met-d-M_VLDL_C	Cholesterol in medium VLDL	0.036399	0.00431008	9.5e-18	Chalazion	-0.0109213	0.0247859	0.659484	0.000603524	71.3195
rs553427	1	234852760	T	C	met-d-M_VLDL_C	Cholesterol in medium VLDL	0.0301447	0.00411845	3.1e-14	Chalazion	0.0229608	0.0246398	0.351411	0.000453824	53.574
rs56325564	17	45766771	A	G	met-d-M_VLDL_C	Cholesterol in medium VLDL	0.0318493	0.0041494	3.7e-15	Chalazion	0.0182079	0.0245409	0.458122	0.000506583	58.9154
rs58542926	19	19379549	T	C	met-d-M_VLDL_C	Cholesterol in medium VLDL	-0.108221	0.00783959	1.1e-42	Chalazion	-0.0615872	0.0501248	0.219193	0.0016131	190.562
rs60403635	2	21272778	C	T	met-d-M_VLDL_C	Cholesterol in medium VLDL	-0.0832646	0.0101722	3.3e-17	Chalazion	-0.0195191	0.0577776	0.73549	0.000570865	67.0025
rs62115478	19	44543760	G	A	met-d-M_VLDL_C	Cholesterol in medium VLDL	-0.0945189	0.0125679	4.8e-15	Chalazion	0.0672822	0.0832066	0.418736	0.000508704	56.5603
rs633695	15	58725839	G	A	met-d-M_VLDL_C	Cholesterol in medium VLDL	0.0309021	0.00454536	7.6e-11	Chalazion	-0.0135533	0.0266121	0.61055	0.000395127	46.221
rs653178	12	112007756	T	C	met-d-M_VLDL_C	Cholesterol in medium VLDL	0.0245945	0.00412562	1.2e-09	Chalazion	-0.0119758	0.024823	0.629489	0.000302133	35.5384
rs6601299	8	9184691	C	T	met-d-M_VLDL_C	Cholesterol in medium VLDL	0.0382745	0.00685065	9.9e-09	Chalazion	-0.059872	0.0336375	0.0750896	0.000265391	31.2144
rs6602909	13	114551993	C	T	met-d-M_VLDL_C	Cholesterol in medium VLDL	0.0257648	0.00438762	2e-09	Chalazion	0.0317991	0.0257853	0.21749	0.000293067	34.4822
rs67276129	1	55676374	G	T	met-d-M_VLDL_C	Cholesterol in medium VLDL	0.0790208	0.010575	4.7e-14	Chalazion	-0.0273718	0.0511735	0.592731	0.000478366	55.837
rs6920309	6	16134247	T	C	met-d-M_VLDL_C	Cholesterol in medium VLDL	-0.0254645	0.00414703	9e-10	Chalazion	0.0126456	0.0246758	0.608321	0.000321805	37.7047
rs693	2	21232195	A	G	met-d-M_VLDL_C	Cholesterol in medium VLDL	0.0910438	0.00411958	2.8e-112	Chalazion	0.0221529	0.0248214	0.372129	0.00413724	488.422
rs7202323	16	72217113	G	T	met-d-M_VLDL_C	Cholesterol in medium VLDL	-0.0299335	0.0048818	1.1e-09	Chalazion	-0.00535889	0.0305959	0.860961	0.000317294	37.5972
rs72631343	17	67191270	G	C	met-d-M_VLDL_C	Cholesterol in medium VLDL	-0.0446118	0.00614523	7.7e-14	Chalazion	-0.00424809	0.0349844	0.903352	0.000447299	52.7015
rs72843670	6	29812895	C	T	met-d-M_VLDL_C	Cholesterol in medium VLDL	0.0384822	0.00594464	1.7e-08	Chalazion	0.0353025	0.0365138	0.333631	0.000353118	41.9053
rs74747585	19	45039971	C	T	met-d-M_VLDL_C	Cholesterol in medium VLDL	-0.114954	0.0134883	4.2e-18	Chalazion	-0.0948465	0.166253	0.568342	0.000648546	72.633
rs7707394	5	74472939	A	G	met-d-M_VLDL_C	Cholesterol in medium VLDL	0.0389676	0.00429059	1.3e-19	Chalazion	-0.0344861	0.0252875	0.172644	0.000697202	82.4847
rs77542162	17	67081278	G	A	met-d-M_VLDL_C	Cholesterol in medium VLDL	0.151648	0.0138499	7.6e-28	Chalazion	0.0442402	0.154457	0.774553	0.00101892	119.889
rs964184	11	116648917	C	G	met-d-M_VLDL_C	Cholesterol in medium VLDL	-0.0564554	0.0060702	3.3e-22	Chalazion	-0.0113333	0.0347475	0.744303	0.000733848	86.4978
rs102275	11	61557803	C	T	met-d-Clinical_LDL_C	Clinical LDL cholesterol	-0.0560627	0.00429367	7.6e-41	Chalazion	-0.0868113	0.0248093	0.000466767	0.00142967	170.487
rs10260606	7	44584551	C	G	met-d-Clinical_LDL_C	Clinical LDL cholesterol	0.0299703	0.00530259	2.7e-09	Chalazion	0.0513695	0.0262637	0.0504754	0.000268199	31.9452
rs1081105	19	45412955	C	A	met-d-Clinical_LDL_C	Clinical LDL cholesterol	0.163013	0.0125229	6.6e-40	Chalazion	-0.0297322	0.0862014	0.730158	0.00142746	169.447
rs10953298	7	100216773	T	C	met-d-Clinical_LDL_C	Clinical LDL cholesterol	-0.0281687	0.0048639	9.2e-09	Chalazion	-0.0133484	0.0283985	0.638328	0.000285763	33.5401
rs11127048	2	27752463	A	G	met-d-Clinical_LDL_C	Clinical LDL cholesterol	-0.0255111	0.00428323	3.5e-09	Chalazion	0.0726982	0.0254605	0.00429912	0.000308456	35.4744
rs111278137	19	45215081	A	G	met-d-Clinical_LDL_C	Clinical LDL cholesterol	-0.13775	0.014574	3.9e-21	Chalazion	0.0120575	0.121665	0.921056	0.000802561	89.3358
rs115478735	9	136149711	T	A	met-d-Clinical_LDL_C	Clinical LDL cholesterol	0.0650794	0.00531128	6.3e-35	Chalazion	0.00740899	0.0306365	0.808908	0.00126812	150.137
rs11591147	1	55505647	T	G	met-d-Clinical_LDL_C	Clinical LDL cholesterol	-0.324712	0.0156429	2.7e-99	Chalazion	0.0336847	0.0651534	0.605151	0.0036172	430.886
rs11621792	14	24871926	T	C	met-d-Clinical_LDL_C	Clinical LDL cholesterol	0.0258337	0.00414649	5.7e-11	Chalazion	0.0101963	0.0253619	0.687662	0.000330841	38.8161
rs12151108	19	11197261	A	G	met-d-Clinical_LDL_C	Clinical LDL cholesterol	-0.153215	0.00630258	6.81e-133	Chalazion	-0.00967272	0.0403455	0.810526	0.00494636	590.971
rs12740374	1	109817590	T	G	met-d-Clinical_LDL_C	Clinical LDL cholesterol	-0.116713	0.0049393	2.2e-125	Chalazion	-0.0479875	0.0298188	0.10755	0.00469117	558.351
rs140798831	2	21149771	C	T	met-d-Clinical_LDL_C	Clinical LDL cholesterol	-0.0265031	0.00433628	5.2e-10	Chalazion	0.011201	0.0260659	0.6674	0.000316667	37.3559
rs1461729	8	9187242	G	A	met-d-Clinical_LDL_C	Clinical LDL cholesterol	0.0578566	0.00682863	3.5e-18	Chalazion	-0.0598734	0.0336339	0.0750516	0.000606655	71.7858
rs1499279	5	52106278	G	T	met-d-Clinical_LDL_C	Clinical LDL cholesterol	-0.0691129	0.0103197	1.1e-10	Chalazion	0.0128242	0.0722143	0.859049	0.000381055	44.8522
rs173539	16	56988044	T	C	met-d-Clinical_LDL_C	Clinical LDL cholesterol	-0.0294729	0.00435563	4.6e-11	Chalazion	0.0253468	0.0271857	0.35115	0.000384883	45.7872
rs1805776	12	9084375	C	T	met-d-Clinical_LDL_C	Clinical LDL cholesterol	0.0281709	0.00492781	1.8e-08	Chalazion	0.00426334	0.0271068	0.875025	0.000277672	32.6809
rs1883711	20	39179822	C	G	met-d-Clinical_LDL_C	Clinical LDL cholesterol	0.0941682	0.0120637	1.3e-15	Chalazion	0.0640139	0.0509005	0.208527	0.000536077	60.9323
rs1895233	5	122924864	T	G	met-d-Clinical_LDL_C	Clinical LDL cholesterol	0.0250597	0.00413573	5.5e-10	Chalazion	-0.00411368	0.0244656	0.866472	0.000311476	36.7153
rs2569550	19	11228745	C	T	met-d-Clinical_LDL_C	Clinical LDL cholesterol	0.0322317	0.0041818	9.4e-15	Chalazion	-0.0119182	0.0250996	0.634902	0.000501348	59.4073
rs2618566	20	17844684	T	G	met-d-Clinical_LDL_C	Clinical LDL cholesterol	-0.0254915	0.00433586	2.3e-10	Chalazion	-0.0128563	0.026382	0.626036	0.000291518	34.5653
rs2740488	9	107661742	C	A	met-d-Clinical_LDL_C	Clinical LDL cholesterol	-0.0265268	0.00466206	4.4e-08	Chalazion	-0.0281258	0.0307918	0.361023	0.000274322	32.3753
rs2784259	1	221032324	T	A	met-d-Clinical_LDL_C	Clinical LDL cholesterol	0.0249298	0.00438953	1.1e-08	Chalazion	-0.0394367	0.0253721	0.120106	0.000273285	32.2553
rs28807203	19	45173951	C	A	met-d-Clinical_LDL_C	Clinical LDL cholesterol	-0.13967	0.00950902	3.6e-49	Chalazion	0.0145221	0.0501097	0.771964	0.00182543	215.742
rs34042070	16	72101525	G	C	met-d-Clinical_LDL_C	Clinical LDL cholesterol	0.0378049	0.00528762	2.4e-13	Chalazion	0.0328452	0.0308833	0.287542	0.000434533	51.1182
rs3798167	6	160567928	T	G	met-d-Clinical_LDL_C	Clinical LDL cholesterol	-0.036829	0.00516476	7.1e-14	Chalazion	-0.0134864	0.0336053	0.688186	0.000434203	50.8487
rs3846662	5	74651084	G	A	met-d-Clinical_LDL_C	Clinical LDL cholesterol	0.0560728	0.00415667	1.1e-42	Chalazion	-0.00222538	0.024473	0.927547	0.00153586	181.976
rs4299376	2	44072576	T	G	met-d-Clinical_LDL_C	Clinical LDL cholesterol	-0.0482502	0.00439785	2.1e-29	Chalazion	0.0106509	0.0298458	0.721194	0.00101935	120.37
rs4722551	7	25991826	C	T	met-d-Clinical_LDL_C	Clinical LDL cholesterol	0.0317091	0.00562128	9.6e-09	Chalazion	0.0196304	0.0299921	0.512778	0.000267648	31.8198
rs472495	1	55521313	T	G	met-d-Clinical_LDL_C	Clinical LDL cholesterol	0.0364714	0.00429716	1.1e-17	Chalazion	-0.0109213	0.0247859	0.659484	0.000605927	72.0347
rs553427	1	234852760	T	C	met-d-Clinical_LDL_C	Clinical LDL cholesterol	0.0311444	0.00410611	1.5e-14	Chalazion	0.0229608	0.0246398	0.351411	0.000484424	57.5306
rs55714927	17	7080316	T	C	met-d-Clinical_LDL_C	Clinical LDL cholesterol	-0.0350514	0.00522177	2.8e-12	Chalazion	0.00991895	0.0280818	0.723926	0.000379686	45.0583
rs562338	2	21288321	G	A	met-d-Clinical_LDL_C	Clinical LDL cholesterol	0.104611	0.00533109	9.1e-90	Chalazion	-0.0223927	0.0313264	0.474721	0.00323562	385.055
rs56325564	17	45766771	A	G	met-d-Clinical_LDL_C	Clinical LDL cholesterol	0.0334769	0.00413719	5.1e-17	Chalazion	0.0182079	0.0245409	0.458122	0.000559682	65.4756
rs58542926	19	19379549	T	C	met-d-Clinical_LDL_C	Clinical LDL cholesterol	-0.0976377	0.0078059	7.5e-36	Chalazion	-0.0615872	0.0501248	0.219193	0.00131302	156.455
rs59379014	11	126228000	T	C	met-d-Clinical_LDL_C	Clinical LDL cholesterol	0.0645693	0.00789043	4.2e-16	Chalazion	-0.0333785	0.0448919	0.457161	0.000563284	66.9655
rs67276129	1	55676374	G	T	met-d-Clinical_LDL_C	Clinical LDL cholesterol	0.0779663	0.0105433	3.4e-14	Chalazion	-0.0273718	0.0511735	0.592731	0.000465684	54.6841
rs6882345	5	156397673	A	G	met-d-Clinical_LDL_C	Clinical LDL cholesterol	0.032212	0.00425413	2.7e-14	Chalazion	0.0169198	0.026129	0.517277	0.000482183	57.3342
rs6920309	6	16134247	T	C	met-d-Clinical_LDL_C	Clinical LDL cholesterol	-0.0232941	0.00413531	1.7e-08	Chalazion	0.0126456	0.0246758	0.608321	0.000269286	31.7304
rs72631343	17	67191270	G	C	met-d-Clinical_LDL_C	Clinical LDL cholesterol	-0.0385978	0.00612714	8.7e-11	Chalazion	-0.00424809	0.0349844	0.903352	0.000334829	39.6835
rs7707394	5	74472939	A	G	met-d-Clinical_LDL_C	Clinical LDL cholesterol	0.0389298	0.00427823	6.6e-20	Chalazion	-0.0344861	0.0252875	0.172644	0.00069585	82.8011
rs77542162	17	67081278	G	A	met-d-Clinical_LDL_C	Clinical LDL cholesterol	0.13307	0.0138091	3.2e-22	Chalazion	0.0442402	0.154457	0.774553	0.000784561	92.8602
rs79220007	6	26098474	C	T	met-d-Clinical_LDL_C	Clinical LDL cholesterol	-0.0591183	0.00774436	6.2e-15	Chalazion	0.0509774	0.0648402	0.43175	0.000491342	58.2737
rs8103315	19	45254168	A	C	met-d-Clinical_LDL_C	Clinical LDL cholesterol	0.0618746	0.00615195	2.1e-24	Chalazion	-0.0295509	0.0315939	0.349616	0.000898544	101.158
rs102275	11	61557803	C	T	met-d-non_HDL_C	Total cholesterol minus HDL-C	-0.0488156	0.00429519	1.8e-31	Chalazion	-0.0868113	0.0248093	0.000466767	0.00108394	129.167
rs10260606	7	44584551	C	G	met-d-non_HDL_C	Total cholesterol minus HDL-C	0.031658	0.00530451	6.1e-10	Chalazion	0.0513695	0.0262637	0.0504754	0.000299255	35.6186
rs10504255	8	59398461	A	G	met-d-non_HDL_C	Total cholesterol minus HDL-C	-0.0254705	0.00436144	6.1e-10	Chalazion	0.0123821	0.0252287	0.623573	0.000289916	34.1048
rs1081105	19	45412955	C	A	met-d-non_HDL_C	Total cholesterol minus HDL-C	0.159787	0.0125372	1.2e-38	Chalazion	-0.0297322	0.0862014	0.730158	0.00137152	162.436
rs11127048	2	27752463	A	G	met-d-non_HDL_C	Total cholesterol minus HDL-C	-0.0400612	0.00428434	6.4e-21	Chalazion	0.0726982	0.0254605	0.00429912	0.000760647	87.4339
rs111278137	19	45215081	A	G	met-d-non_HDL_C	Total cholesterol minus HDL-C	-0.121962	0.0145906	1.1e-16	Chalazion	0.0120575	0.121665	0.921056	0.000629135	69.8719
rs11206517	1	55526428	G	T	met-d-non_HDL_C	Total cholesterol minus HDL-C	0.0938091	0.0114969	3e-16	Chalazion	-0.00204896	0.059242	0.97241	0.000561791	66.5776
rs115478735	9	136149711	T	A	met-d-non_HDL_C	Total cholesterol minus HDL-C	0.0610841	0.00531314	1.1e-31	Chalazion	0.00740899	0.0306365	0.808908	0.0011172	132.176
rs11591147	1	55505647	T	G	met-d-non_HDL_C	Total cholesterol minus HDL-C	-0.31186	0.0156489	2.3e-91	Chalazion	0.0336847	0.0651534	0.605151	0.00333653	397.147
rs11621792	14	24871926	T	C	met-d-non_HDL_C	Total cholesterol minus HDL-C	0.025229	0.00414795	2.3e-10	Chalazion	0.0101963	0.0253619	0.687662	0.000315534	36.9941
rs1169292	12	121426478	T	C	met-d-non_HDL_C	Total cholesterol minus HDL-C	0.0247729	0.00445477	2.9e-08	Chalazion	0.00165578	0.025671	0.948572	0.000262776	30.9245
rs12151108	19	11197261	A	G	met-d-non_HDL_C	Total cholesterol minus HDL-C	-0.151932	0.00630978	4.7e-130	Chalazion	-0.00967272	0.0403455	0.810526	0.00486386	579.789
rs12740374	1	109817590	T	G	met-d-non_HDL_C	Total cholesterol minus HDL-C	-0.108623	0.00494118	1.6e-108	Chalazion	-0.0479875	0.0298188	0.10755	0.00406337	483.262
rs12916	5	74656539	C	T	met-d-non_HDL_C	Total cholesterol minus HDL-C	0.0573126	0.00419307	1.7e-43	Chalazion	0.00382144	0.0245355	0.876229	0.00157712	186.825
rs140798831	2	21149771	C	T	met-d-non_HDL_C	Total cholesterol minus HDL-C	-0.0326201	0.00433741	1.8e-14	Chalazion	0.011201	0.0260659	0.6674	0.000479711	56.56
rs1499279	5	52106278	G	T	met-d-non_HDL_C	Total cholesterol minus HDL-C	-0.0598949	0.0103224	2.1e-08	Chalazion	0.0128242	0.0722143	0.859049	0.000286187	33.6681
rs1500188	5	122827953	G	A	met-d-non_HDL_C	Total cholesterol minus HDL-C	-0.0244623	0.00413641	1.3e-09	Chalazion	0.00333775	0.0244791	0.891544	0.000296257	34.9742
rs173539	16	56988044	T	C	met-d-non_HDL_C	Total cholesterol minus HDL-C	-0.0370284	0.00435701	6.2e-17	Chalazion	0.0253468	0.0271857	0.35115	0.00060751	72.2259
rs1883711	20	39179822	C	G	met-d-non_HDL_C	Total cholesterol minus HDL-C	0.103956	0.0120677	1.3e-18	Chalazion	0.0640139	0.0509005	0.208527	0.000653308	74.2079
rs2495477	1	55518467	G	A	met-d-non_HDL_C	Total cholesterol minus HDL-C	-0.0324023	0.00428889	1.5e-14	Chalazion	0.00421078	0.0246207	0.864203	0.000501275	57.0771
rs261290	15	58678720	C	T	met-d-non_HDL_C	Total cholesterol minus HDL-C	-0.0503997	0.00432979	1.6e-32	Chalazion	-0.000186038	0.0251879	0.994107	0.00114857	135.495
rs2618566	20	17844684	T	G	met-d-non_HDL_C	Total cholesterol minus HDL-C	-0.0227208	0.00433729	1.6e-08	Chalazion	-0.0128563	0.026382	0.626036	0.000231591	27.4417
rs2738447	19	11227480	C	A	met-d-non_HDL_C	Total cholesterol minus HDL-C	0.0318121	0.00418102	5.6e-14	Chalazion	-0.0108215	0.0250461	0.665696	0.000488435	57.8922
rs2740488	9	107661742	C	A	met-d-non_HDL_C	Total cholesterol minus HDL-C	-0.0291505	0.0046637	1.8e-09	Chalazion	-0.0281258	0.0307918	0.361023	0.000331271	39.0689
rs28377109	6	32434716	A	C	met-d-non_HDL_C	Total cholesterol minus HDL-C	0.0456357	0.0064166	9.8e-12	Chalazion	-0.0108948	0.0310338	0.725543	0.000427385	50.5824
rs28807203	19	45173951	C	A	met-d-non_HDL_C	Total cholesterol minus HDL-C	-0.120282	0.00951987	3.4e-37	Chalazion	0.0145221	0.0501097	0.771964	0.00135382	159.639
rs34042070	16	72101525	G	C	met-d-non_HDL_C	Total cholesterol minus HDL-C	0.0420998	0.00528929	5.7e-16	Chalazion	0.0328452	0.0308833	0.287542	0.000538873	63.3527
rs3777411	6	160476945	T	C	met-d-non_HDL_C	Total cholesterol minus HDL-C	-0.0460666	0.00574178	7.7e-16	Chalazion	-0.0493525	0.0368483	0.18046	0.000543352	64.3694
rs4299376	2	44072576	T	G	met-d-non_HDL_C	Total cholesterol minus HDL-C	-0.0476944	0.00439899	2.7e-28	Chalazion	0.0106509	0.0298458	0.721194	0.000996005	117.552
rs4307732	11	126244955	A	G	met-d-non_HDL_C	Total cholesterol minus HDL-C	0.0485818	0.0066931	1.3e-12	Chalazion	-0.0417996	0.0335335	0.21258	0.000447054	52.6857
rs4704834	5	156443066	G	A	met-d-non_HDL_C	Total cholesterol minus HDL-C	0.0392618	0.00428438	8e-20	Chalazion	0.022979	0.0261693	0.379895	0.000706783	83.9778
rs553427	1	234852760	T	C	met-d-non_HDL_C	Total cholesterol minus HDL-C	0.0314724	0.00410768	3.7e-15	Chalazion	0.0229608	0.0246398	0.351411	0.000494681	58.7038
rs55714927	17	7080316	T	C	met-d-non_HDL_C	Total cholesterol minus HDL-C	-0.0311637	0.00522361	7e-10	Chalazion	0.00991895	0.0280818	0.723926	0.000300132	35.5923
rs562338	2	21288321	G	A	met-d-non_HDL_C	Total cholesterol minus HDL-C	0.1039	0.00533248	2.7e-88	Chalazion	-0.0223927	0.0313264	0.474721	0.00319179	379.641
rs56325564	17	45766771	A	G	met-d-non_HDL_C	Total cholesterol minus HDL-C	0.0322219	0.00413865	8.3e-16	Chalazion	0.0182079	0.0245409	0.458122	0.000518505	60.6157
rs58542926	19	19379549	T	C	met-d-non_HDL_C	Total cholesterol minus HDL-C	-0.111579	0.00781481	3e-46	Chalazion	-0.0615872	0.0501248	0.219193	0.00171475	203.858
rs633695	15	58725839	G	A	met-d-non_HDL_C	Total cholesterol minus HDL-C	0.036915	0.00453332	3.7e-15	Chalazion	-0.0135533	0.0266121	0.61055	0.000563853	66.3091
rs653178	12	112007756	T	C	met-d-non_HDL_C	Total cholesterol minus HDL-C	0.0261463	0.00411492	6.6e-11	Chalazion	-0.0119758	0.024823	0.629489	0.000341462	40.3736
rs6601299	8	9184691	C	T	met-d-non_HDL_C	Total cholesterol minus HDL-C	0.0545128	0.00683229	3.1e-16	Chalazion	-0.059872	0.0336375	0.0750896	0.00053835	63.6597
rs6920309	6	16134247	T	C	met-d-non_HDL_C	Total cholesterol minus HDL-C	-0.0227701	0.00413638	3.9e-08	Chalazion	0.0126456	0.0246758	0.608321	0.000257307	30.3032
rs72631343	17	67191270	G	C	met-d-non_HDL_C	Total cholesterol minus HDL-C	-0.0414511	0.00612931	7e-12	Chalazion	-0.00424809	0.0349844	0.903352	0.000386163	45.735
rs7707394	5	74472939	A	G	met-d-non_HDL_C	Total cholesterol minus HDL-C	0.0381318	0.00427936	6.1e-19	Chalazion	-0.0344861	0.0252875	0.172644	0.000667615	79.3994
rs77542162	17	67081278	G	A	met-d-non_HDL_C	Total cholesterol minus HDL-C	0.136158	0.013814	8.7e-23	Chalazion	0.0442402	0.154457	0.774553	0.000821397	97.151
rs77960347	18	47109955	G	A	met-d-non_HDL_C	Total cholesterol minus HDL-C	0.110333	0.0179443	5.9e-10	Chalazion	0.207257	0.141731	0.143652	0.000318059	37.8057
rs80017394	12	9133256	G	A	met-d-non_HDL_C	Total cholesterol minus HDL-C	0.0282174	0.00493237	2.1e-08	Chalazion	0.00969945	0.0270916	0.720326	0.000277664	32.7282
rs8103315	19	45254168	A	C	met-d-non_HDL_C	Total cholesterol minus HDL-C	0.0515152	0.00615897	6.7e-18	Chalazion	-0.0295509	0.0315939	0.349616	0.000622852	69.9608
rs964184	11	116648917	C	G	met-d-non_HDL_C	Total cholesterol minus HDL-C	-0.0562888	0.00605412	5.6e-22	Chalazion	-0.0113333	0.0347475	0.744303	0.000729523	86.4454
rs10260257	7	38270498	A	G	met-d-L_VLDL_PL_pct	Phospholipids to total lipids ratio in large VLDL	-0.0262993	0.00472247	9.1e-09	Chalazion	-0.012402	0.0308137	0.687328	0.000250404	31.0134
rs10455872	6	161010118	G	A	met-d-L_VLDL_PL_pct	Phospholipids to total lipids ratio in large VLDL	-0.0853715	0.00743365	2.6e-31	Chalazion	-0.0227588	0.0585668	0.697577	0.00106033	131.893
rs11134525	5	156480648	T	A	met-d-L_VLDL_PL_pct	Phospholipids to total lipids ratio in large VLDL	0.0300406	0.00416907	6.7e-14	Chalazion	0.0250295	0.0261615	0.338702	0.000420135	51.9205
rs112001035	17	66823805	A	G	met-d-L_VLDL_PL_pct	Phospholipids to total lipids ratio in large VLDL	0.0576513	0.00862603	1.4e-11	Chalazion	0.0223593	0.0452948	0.62156	0.000373284	44.668
rs11228377	11	68603346	C	T	met-d-L_VLDL_PL_pct	Phospholipids to total lipids ratio in large VLDL	-0.0239976	0.00408453	3.9e-09	Chalazion	0.0011531	0.0248581	0.963002	0.000277892	34.5185
rs11244061	9	136153981	T	C	met-d-L_VLDL_PL_pct	Phospholipids to total lipids ratio in large VLDL	0.0358985	0.00627852	1.8e-09	Chalazion	-0.0278102	0.0400478	0.487416	0.000263077	32.6917
rs1128249	2	165528624	T	G	met-d-L_VLDL_PL_pct	Phospholipids to total lipids ratio in large VLDL	-0.0448989	0.00410812	5.7e-28	Chalazion	-0.0327198	0.0256936	0.202854	0.000960927	119.45
rs113414093	2	219859171	A	G	met-d-L_VLDL_PL_pct	Phospholipids to total lipids ratio in large VLDL	0.0636351	0.0106314	1.1e-08	Chalazion	-0.00500565	0.0440821	0.909592	0.000364714	35.8272
rs11429307	5	55857025	G	GT	met-d-L_VLDL_PL_pct	Phospholipids to total lipids ratio in large VLDL	-0.0517615	0.00511184	7.4e-25	Chalazion	-0.0258966	0.0357694	0.469074	0.000829695	102.532
rs116843064	19	8429323	A	G	met-d-L_VLDL_PL_pct	Phospholipids to total lipids ratio in large VLDL	-0.209229	0.0143844	1.3e-49	Chalazion	-0.12591	0.0754096	0.0949817	0.00170302	211.573
rs117733303	6	160922870	G	A	met-d-L_VLDL_PL_pct	Phospholipids to total lipids ratio in large VLDL	-0.155963	0.0148766	6.1e-26	Chalazion	0.00826206	0.118351	0.944345	0.000883261	109.91
rs117738782	16	56946502	C	T	met-d-L_VLDL_PL_pct	Phospholipids to total lipids ratio in large VLDL	0.157898	0.0253108	1.1e-10	Chalazion	0.0615762	0.0673736	0.360742	0.000369109	38.9172
rs11786900	8	9239958	C	G	met-d-L_VLDL_PL_pct	Phospholipids to total lipids ratio in large VLDL	0.035042	0.00676805	1.4e-08	Chalazion	-0.0109244	0.0358736	0.760727	0.000213899	26.8072
rs11868959	17	65840810	C	T	met-d-L_VLDL_PL_pct	Phospholipids to total lipids ratio in large VLDL	0.0326079	0.00511219	4e-11	Chalazion	0.0388352	0.0286778	0.175675	0.00033024	40.6848
rs1260326	2	27730940	C	T	met-d-L_VLDL_PL_pct	Phospholipids to total lipids ratio in large VLDL	-0.0623178	0.00409781	1.7e-55	Chalazion	0.0668187	0.025793	0.00958142	0.00185778	231.271
rs12914626	15	58738423	T	C	met-d-L_VLDL_PL_pct	Phospholipids to total lipids ratio in large VLDL	-0.0713246	0.00441113	5.5e-61	Chalazion	0.00294162	0.0256001	0.908519	0.00212877	261.444
rs13137144	4	967445	A	G	met-d-L_VLDL_PL_pct	Phospholipids to total lipids ratio in large VLDL	-0.023874	0.00405938	4.7e-09	Chalazion	0.0309096	0.0247938	0.21252	0.000283273	34.5884
rs13425064	2	212328743	A	G	met-d-L_VLDL_PL_pct	Phospholipids to total lipids ratio in large VLDL	0.026789	0.00492363	4.2e-08	Chalazion	-0.0598894	0.0279197	0.0319477	0.000238325	29.6034
rs141469619	11	116714293	G	A	met-d-L_VLDL_PL_pct	Phospholipids to total lipids ratio in large VLDL	0.225755	0.0211746	1.1e-28	Chalazion	-0.0864121	0.187161	0.644297	0.0010233	113.67
rs1471251	4	87976359	T	A	met-d-L_VLDL_PL_pct	Phospholipids to total lipids ratio in large VLDL	0.0345482	0.00411527	4.3e-19	Chalazion	-0.0105467	0.0250944	0.674281	0.000571532	70.4781
rs149480839	19	8433121	T	C	met-d-L_VLDL_PL_pct	Phospholipids to total lipids ratio in large VLDL	-0.0682788	0.0115159	2.6e-09	Chalazion	0.0684218	0.0917579	0.455863	0.000284445	35.1541
rs150224153	20	43008981	T	C	met-d-L_VLDL_PL_pct	Phospholipids to total lipids ratio in large VLDL	0.089801	0.012213	7.4e-14	Chalazion	0.0444691	0.0463475	0.337322	0.000457745	54.0652
rs150844304	15	43726625	C	A	met-d-L_VLDL_PL_pct	Phospholipids to total lipids ratio in large VLDL	0.138259	0.0126765	5.1e-29	Chalazion	-0.0185597	0.177353	0.916655	0.000956526	118.956
rs16939991	15	58555798	G	C	met-d-L_VLDL_PL_pct	Phospholipids to total lipids ratio in large VLDL	-0.0258505	0.0045399	9.6e-09	Chalazion	0.0125909	0.0301207	0.675935	0.000261674	32.4224
rs17242381	19	11206729	C	T	met-d-L_VLDL_PL_pct	Phospholipids to total lipids ratio in large VLDL	-0.0357995	0.00605941	6.2e-10	Chalazion	-0.00508809	0.0392511	0.89686	0.000283575	34.9055
rs174574	11	61600342	C	A	met-d-L_VLDL_PL_pct	Phospholipids to total lipids ratio in large VLDL	-0.0879824	0.00419284	2.7e-101	Chalazion	0.0893498	0.0248295	0.000320007	0.00352489	440.327
rs2068888	10	94839642	A	G	met-d-L_VLDL_PL_pct	Phospholipids to total lipids ratio in large VLDL	-0.0283661	0.0040303	7e-13	Chalazion	0.0149871	0.0244562	0.54	0.000398308	49.5364
rs2229357	12	57843711	A	G	met-d-L_VLDL_PL_pct	Phospholipids to total lipids ratio in large VLDL	-0.0364878	0.00467575	6e-15	Chalazion	0.0342139	0.0289226	0.23683	0.000486958	60.8966
rs2267375	22	38601231	T	G	met-d-L_VLDL_PL_pct	Phospholipids to total lipids ratio in large VLDL	0.0225527	0.0040805	1.2e-08	Chalazion	0.00292175	0.0249509	0.906781	0.000247703	30.5471
rs2279238	11	47282024	T	C	met-d-L_VLDL_PL_pct	Phospholipids to total lipids ratio in large VLDL	-0.0427312	0.00553359	6e-15	Chalazion	-0.0120554	0.0282417	0.669479	0.000477364	59.6316
rs2292318	16	67985706	T	C	met-d-L_VLDL_PL_pct	Phospholipids to total lipids ratio in large VLDL	-0.038736	0.00613815	2e-10	Chalazion	0.0339942	0.0335679	0.311204	0.000319461	39.8249
rs2304969	17	4692559	T	G	met-d-L_VLDL_PL_pct	Phospholipids to total lipids ratio in large VLDL	-0.0322768	0.00573018	1.3e-09	Chalazion	-0.00432629	0.027726	0.876003	0.00025966	31.7281
rs283814	19	45389224	G	A	met-d-L_VLDL_PL_pct	Phospholipids to total lipids ratio in large VLDL	0.0580561	0.00747754	3.5e-14	Chalazion	0.0612124	0.0572814	0.285238	0.000482402	60.2807
rs28752534	6	32585068	C	T	met-d-L_VLDL_PL_pct	Phospholipids to total lipids ratio in large VLDL	0.0368253	0.00451125	4.7e-17	Chalazion	0.022748	0.0252349	0.367349	0.000570015	66.6344
rs2925979	16	81534790	C	T	met-d-L_VLDL_PL_pct	Phospholipids to total lipids ratio in large VLDL	-0.0276477	0.0043609	4e-11	Chalazion	-0.0587726	0.0261687	0.0247098	0.000321697	40.1944
rs2943640	2	227093585	C	A	met-d-L_VLDL_PL_pct	Phospholipids to total lipids ratio in large VLDL	0.0356285	0.00419665	1.7e-17	Chalazion	0.0316321	0.0254487	0.213876	0.000576151	72.0758
rs328	8	19819724	G	C	met-d-L_VLDL_PL_pct	Phospholipids to total lipids ratio in large VLDL	-0.15728	0.006654	2e-128	Chalazion	-0.00457936	0.0428937	0.914979	0.00446532	558.704
rs34417180	16	72219756	A	C	met-d-L_VLDL_PL_pct	Phospholipids to total lipids ratio in large VLDL	-0.0366747	0.00535656	1.1e-12	Chalazion	-0.00683736	0.0328115	0.83493	0.000373953	46.8771
rs35518360	4	103146890	T	A	met-d-L_VLDL_PL_pct	Phospholipids to total lipids ratio in large VLDL	0.0610785	0.00748149	1.2e-16	Chalazion	0.0490684	0.0850671	0.564061	0.000566234	66.6501
rs3764261	16	56993324	A	C	met-d-L_VLDL_PL_pct	Phospholipids to total lipids ratio in large VLDL	-0.179175	0.00427592	1e-200	Chalazion	0.0207097	0.0272607	0.447438	0.0140723	1755.88
rs42125	7	72823777	G	A	met-d-L_VLDL_PL_pct	Phospholipids to total lipids ratio in large VLDL	0.0866172	0.014783	5.8e-10	Chalazion	0.0865781	0.0830317	0.297082	0.000337208	34.3307
rs4665710	2	21221035	C	A	met-d-L_VLDL_PL_pct	Phospholipids to total lipids ratio in large VLDL	0.0808847	0.00493253	2e-60	Chalazion	2.61e-06	0.0276254	0.999925	0.00215099	268.902
rs4803783	19	45470458	C	G	met-d-L_VLDL_PL_pct	Phospholipids to total lipids ratio in large VLDL	0.0258691	0.00428849	8.7e-10	Chalazion	0.0198812	0.0253735	0.433307	0.000293545	36.3876
rs4812439	20	39147287	G	A	met-d-L_VLDL_PL_pct	Phospholipids to total lipids ratio in large VLDL	-0.0268329	0.00431546	1.9e-10	Chalazion	-0.0162293	0.0267969	0.544752	0.000321572	38.6617
rs55747707	7	73037366	A	G	met-d-L_VLDL_PL_pct	Phospholipids to total lipids ratio in large VLDL	-0.0645225	0.00499518	1.2e-37	Chalazion	-0.0207795	0.0319712	0.515728	0.00135019	166.848
rs60069508	1	39964912	C	G	met-d-L_VLDL_PL_pct	Phospholipids to total lipids ratio in large VLDL	0.0321025	0.00475298	2.4e-12	Chalazion	0.0159212	0.0292806	0.586617	0.000368027	45.619
rs6073958	20	44551855	C	T	met-d-L_VLDL_PL_pct	Phospholipids to total lipids ratio in large VLDL	0.107836	0.00503296	7.6e-104	Chalazion	-0.0178644	0.0321648	0.578621	0.00370346	459.072
rs60960031	2	21530659	A	G	met-d-L_VLDL_PL_pct	Phospholipids to total lipids ratio in large VLDL	-0.0239146	0.00409401	8.6e-09	Chalazion	-0.0506681	0.0248693	0.0416121	0.000275156	34.1215
rs61884005	11	14402930	G	C	met-d-L_VLDL_PL_pct	Phospholipids to total lipids ratio in large VLDL	-0.036126	0.00618005	4.6e-10	Chalazion	-0.0110047	0.02908	0.705112	0.000279224	34.1708
rs62271373	3	150066540	A	T	met-d-L_VLDL_PL_pct	Phospholipids to total lipids ratio in large VLDL	0.0462054	0.00860925	2.6e-09	Chalazion	-0.104718	0.0597173	0.079506	0.000240629	28.8041
rs632057	6	139834012	G	T	met-d-L_VLDL_PL_pct	Phospholipids to total lipids ratio in large VLDL	-0.026965	0.00414814	3.4e-11	Chalazion	-0.012893	0.024725	0.602049	0.000339816	42.2566
rs6498540	16	15130594	G	A	met-d-L_VLDL_PL_pct	Phospholipids to total lipids ratio in large VLDL	0.0287938	0.00435922	1.9e-11	Chalazion	0.0155505	0.0259784	0.549445	0.000349579	43.6295
rs684773	3	135956305	C	A	met-d-L_VLDL_PL_pct	Phospholipids to total lipids ratio in large VLDL	0.0412539	0.00474486	4.4e-19	Chalazion	-0.0409665	0.0342213	0.231266	0.000608171	75.5933
rs7005453	8	126629700	A	G	met-d-L_VLDL_PL_pct	Phospholipids to total lipids ratio in large VLDL	0.0306284	0.00492264	4e-10	Chalazion	-0.0377613	0.0303997	0.214177	0.000312603	38.7126
rs7012637	8	9173209	A	G	met-d-L_VLDL_PL_pct	Phospholipids to total lipids ratio in large VLDL	-0.0367131	0.00404182	2.6e-19	Chalazion	-0.00516797	0.0245783	0.833461	0.000672116	82.5065
rs7133378	12	124409502	A	G	met-d-L_VLDL_PL_pct	Phospholipids to total lipids ratio in large VLDL	-0.0312066	0.00430077	1.1e-14	Chalazion	-0.0074217	0.0272325	0.785214	0.000423665	52.6503
rs7157785	14	64235556	T	G	met-d-L_VLDL_PL_pct	Phospholipids to total lipids ratio in large VLDL	0.0351937	0.00547891	1e-10	Chalazion	0.000223784	0.0361064	0.995055	0.0003328	41.2612
rs72823020	10	115797947	A	T	met-d-L_VLDL_PL_pct	Phospholipids to total lipids ratio in large VLDL	-0.0380942	0.00598228	2.9e-10	Chalazion	-0.0721727	0.0416899	0.08342	0.000329151	40.5494
rs72836561	17	41926126	T	C	met-d-L_VLDL_PL_pct	Phospholipids to total lipids ratio in large VLDL	0.0705085	0.0114863	1.7e-10	Chalazion	-0.0358211	0.0694235	0.605868	0.000303121	37.681
rs72959041	6	127454893	A	G	met-d-L_VLDL_PL_pct	Phospholipids to total lipids ratio in large VLDL	0.0559848	0.00937622	1.9e-09	Chalazion	-0.0371177	0.0502446	0.460065	0.000295636	35.6521
rs7350789	15	58679668	A	G	met-d-L_VLDL_PL_pct	Phospholipids to total lipids ratio in large VLDL	0.123745	0.00419869	1.4e-199	Chalazion	-0.00272077	0.0251095	0.913713	0.00700316	868.616
rs75460349	1	27180088	C	A	met-d-L_VLDL_PL_pct	Phospholipids to total lipids ratio in large VLDL	0.0865518	0.0134793	1e-10	Chalazion	-0.0184517	0.065489	0.778133	0.000340357	41.2304
rs75911530	16	57049137	A	G	met-d-L_VLDL_PL_pct	Phospholipids to total lipids ratio in large VLDL	0.126279	0.0118048	2.9e-27	Chalazion	0.107243	0.1247	0.389785	0.00101442	114.431
rs8078513	17	17431208	A	C	met-d-L_VLDL_PL_pct	Phospholipids to total lipids ratio in large VLDL	0.0495958	0.00876054	4.9e-08	Chalazion	-0.0161289	0.0464849	0.728613	0.000265961	32.05
rs964184	11	116648917	C	G	met-d-L_VLDL_PL_pct	Phospholipids to total lipids ratio in large VLDL	-0.175222	0.00590748	1e-200	Chalazion	-0.0113333	0.0347475	0.744303	0.00706919	879.777
rs998584	6	43757896	A	C	met-d-L_VLDL_PL_pct	Phospholipids to total lipids ratio in large VLDL	0.0259266	0.0040149	1.1e-11	Chalazion	0.000341957	0.0246143	0.988916	0.000335675	41.7005
rs10260606	7	44584551	C	G	met-d-VLDL_FC	Free cholesterol in VLDL	0.029468	0.00529381	1.2e-08	Chalazion	0.0513695	0.0262637	0.0504754	0.000259284	30.9859
rs11057397	12	124419728	T	C	met-d-VLDL_FC	Free cholesterol in VLDL	-0.0289577	0.00433182	1.3e-11	Chalazion	-0.0128938	0.0266481	0.628491	0.000374989	44.6876
rs111371860	19	45345787	T	A	met-d-VLDL_FC	Free cholesterol in VLDL	-0.0589308	0.00854898	1.1e-11	Chalazion	0.0471382	0.0413499	0.254293	0.000413541	47.5178
rs1128249	2	165528624	T	G	met-d-VLDL_FC	Free cholesterol in VLDL	-0.0399234	0.00419775	8.2e-22	Chalazion	-0.0327198	0.0256936	0.202854	0.000759756	90.4528
rs114165349	1	27021913	C	G	met-d-VLDL_FC	Free cholesterol in VLDL	0.0898536	0.0137483	1.8e-10	Chalazion	-0.021709	0.0641166	0.734922	0.000362169	42.7143
rs11429307	5	55857025	G	GT	met-d-VLDL_FC	Free cholesterol in VLDL	-0.044593	0.00522337	5e-18	Chalazion	-0.0258966	0.0357694	0.469074	0.000615808	72.8839
rs1168029	1	62969402	A	G	met-d-VLDL_FC	Free cholesterol in VLDL	0.0760185	0.00428119	1.5e-73	Chalazion	0.00378189	0.0270672	0.88888	0.00264682	315.29
rs11902417	2	21198900	A	G	met-d-VLDL_FC	Free cholesterol in VLDL	-0.108774	0.00487468	1.7e-112	Chalazion	0.00376471	0.0272889	0.890274	0.00416324	497.918
rs11976955	7	130433594	G	C	met-d-VLDL_FC	Free cholesterol in VLDL	0.0272062	0.00442495	2.3e-09	Chalazion	0.0337834	0.0264421	0.201377	0.000318992	37.8024
rs12151108	19	11197261	A	G	met-d-VLDL_FC	Free cholesterol in VLDL	-0.10973	0.00630742	1e-68	Chalazion	-0.00967272	0.0403455	0.810526	0.00253708	302.655
rs1260326	2	27730940	C	T	met-d-VLDL_FC	Free cholesterol in VLDL	-0.0757606	0.00418721	5.4e-75	Chalazion	0.0668187	0.025793	0.00958142	0.00274572	327.369
rs12740374	1	109817590	T	G	met-d-VLDL_FC	Free cholesterol in VLDL	-0.0692155	0.00493111	9.1e-46	Chalazion	-0.0479875	0.0298188	0.10755	0.00164987	197.023
rs12750160	1	55674000	T	C	met-d-VLDL_FC	Free cholesterol in VLDL	-0.120397	0.0192724	1.5e-11	Chalazion	0.0709746	0.244463	0.771564	0.00035124	39.0265
rs12916	5	74656539	C	T	met-d-VLDL_FC	Free cholesterol in VLDL	0.0446629	0.00418415	6.5e-27	Chalazion	0.00382144	0.0245355	0.876229	0.000957764	113.941
rs13059141	3	52841220	A	G	met-d-VLDL_FC	Free cholesterol in VLDL	-0.0365476	0.00646175	3.1e-08	Chalazion	-0.0240479	0.0432172	0.577907	0.000268133	31.9902
rs13108218	4	3443931	G	A	met-d-VLDL_FC	Free cholesterol in VLDL	-0.0320375	0.00424362	1.6e-14	Chalazion	0.0154573	0.0262742	0.556326	0.000485885	56.996
rs13423088	2	227026864	A	T	met-d-VLDL_FC	Free cholesterol in VLDL	-0.0235431	0.00440584	4e-08	Chalazion	-0.0335968	0.0257551	0.192073	0.000240023	28.5542
rs139974673	15	44027885	C	T	met-d-VLDL_FC	Free cholesterol in VLDL	0.102571	0.0129277	2.3e-16	Chalazion	0.00260524	0.173617	0.988028	0.000531222	62.9516
rs141469619	11	116714293	G	A	met-d-VLDL_FC	Free cholesterol in VLDL	0.220426	0.0216555	1.3e-26	Chalazion	-0.0864121	0.187161	0.644297	0.000975461	103.607
rs1471251	4	87976359	T	A	met-d-VLDL_FC	Free cholesterol in VLDL	0.0321652	0.00420684	4.2e-15	Chalazion	-0.0105467	0.0250944	0.674281	0.000495402	58.4602
rs157595	19	45425460	G	A	met-d-VLDL_FC	Free cholesterol in VLDL	0.088007	0.00430885	4.7e-94	Chalazion	-0.0214109	0.0267155	0.422876	0.00365926	417.169
rs17414716	1	55759138	G	A	met-d-VLDL_FC	Free cholesterol in VLDL	-0.173424	0.0281549	1.8e-10	Chalazion	0.0561312	0.0704424	0.425545	0.000342576	37.9411
rs17585887	6	139835498	C	T	met-d-VLDL_FC	Free cholesterol in VLDL	-0.0302811	0.00416528	5.9e-13	Chalazion	-0.0119728	0.0244885	0.624904	0.000443311	52.8512
rs186696265	6	161111700	T	C	met-d-VLDL_FC	Free cholesterol in VLDL	-0.283491	0.0172828	2.2e-62	Chalazion	0.146623	0.0975008	0.13263	0.00227375	269.061
rs1883711	20	39179822	C	G	met-d-VLDL_FC	Free cholesterol in VLDL	0.111021	0.0120447	6e-22	Chalazion	0.0640139	0.0509005	0.208527	0.000745125	84.9607
rs1989985	7	21513359	G	C	met-d-VLDL_FC	Free cholesterol in VLDL	0.0215816	0.00422157	4.4e-08	Chalazion	0.00616923	0.0250956	0.805815	0.0002201	26.1348
rs2000999	16	72108093	A	G	met-d-VLDL_FC	Free cholesterol in VLDL	0.0460757	0.00523338	1.2e-19	Chalazion	0.0360653	0.0309592	0.244047	0.000649799	77.5139
rs2081687	8	59388565	C	T	met-d-VLDL_FC	Free cholesterol in VLDL	-0.0297207	0.00434126	1.7e-12	Chalazion	0.0147938	0.0251351	0.55615	0.000394668	46.8691
rs2186037	6	127455029	G	A	met-d-VLDL_FC	Free cholesterol in VLDL	0.0277442	0.00411037	1.9e-12	Chalazion	-0.00303661	0.0245014	0.901366	0.000384327	45.5599
rs247616	16	56989590	T	C	met-d-VLDL_FC	Free cholesterol in VLDL	-0.080346	0.00438194	9.5e-76	Chalazion	0.0204693	0.0272713	0.452906	0.00283103	336.198
rs2478236	10	94797973	A	G	met-d-VLDL_FC	Free cholesterol in VLDL	-0.0281548	0.00418469	4.3e-13	Chalazion	0.0287126	0.0249235	0.249308	0.000381668	45.2666
rs261290	15	58678720	C	T	met-d-VLDL_FC	Free cholesterol in VLDL	-0.0486678	0.00432169	1e-29	Chalazion	-0.000186038	0.0251879	0.994107	0.00107099	126.817
rs2737245	8	116658583	T	G	met-d-VLDL_FC	Free cholesterol in VLDL	-0.0291237	0.00457838	4.1e-10	Chalazion	-0.00291555	0.0265513	0.912562	0.00034094	40.4641
rs2738447	19	11227480	C	A	met-d-VLDL_FC	Free cholesterol in VLDL	0.0270103	0.00417946	3.6e-10	Chalazion	-0.0108215	0.0250461	0.665696	0.000352112	41.7656
rs28377109	6	32434716	A	C	met-d-VLDL_FC	Free cholesterol in VLDL	0.0425177	0.00639887	1e-09	Chalazion	-0.0108948	0.0310338	0.725543	0.000370979	44.1502
rs328	8	19819724	G	C	met-d-VLDL_FC	Free cholesterol in VLDL	-0.147616	0.00680335	7.4e-107	Chalazion	-0.00457936	0.0428937	0.914979	0.00393309	470.784
rs34894639	3	135798658	T	C	met-d-VLDL_FC	Free cholesterol in VLDL	-0.0378977	0.00490551	2e-15	Chalazion	0.0243173	0.0313659	0.438175	0.000511166	59.6839
rs42125	7	72823777	G	A	met-d-VLDL_FC	Free cholesterol in VLDL	0.0825628	0.0151084	3.7e-08	Chalazion	0.0865781	0.0830317	0.297082	0.00030643	29.8629
rs4299376	2	44072576	T	G	met-d-VLDL_FC	Free cholesterol in VLDL	-0.0347245	0.00438827	4.7e-15	Chalazion	0.0106509	0.0298458	0.721194	0.000527957	62.616
rs4704834	5	156443066	G	A	met-d-VLDL_FC	Free cholesterol in VLDL	0.0498295	0.00427527	9.6e-33	Chalazion	0.022979	0.0261693	0.379895	0.00113846	135.846
rs4846914	1	230295691	A	G	met-d-VLDL_FC	Free cholesterol in VLDL	-0.0333443	0.00419332	3.2e-15	Chalazion	-0.0592026	0.0245571	0.015917	0.000531223	63.2306
rs550455	19	49136515	C	T	met-d-VLDL_FC	Free cholesterol in VLDL	-0.030135	0.00480927	8.2e-10	Chalazion	0.0726084	0.0254071	0.00426589	0.0003321	39.2631
rs55747707	7	73037366	A	G	met-d-VLDL_FC	Free cholesterol in VLDL	-0.0682522	0.00510525	6.1e-40	Chalazion	-0.0207795	0.0319712	0.515728	0.00151083	178.731
rs58542926	19	19379549	T	C	met-d-VLDL_FC	Free cholesterol in VLDL	-0.129614	0.00781189	4.1e-62	Chalazion	-0.0615872	0.0501248	0.219193	0.00231388	275.291
rs60960031	2	21530659	A	G	met-d-VLDL_FC	Free cholesterol in VLDL	-0.0407663	0.00418344	2.1e-22	Chalazion	-0.0506681	0.0248693	0.0416121	0.000799571	94.9589
rs62117162	19	45239536	A	C	met-d-VLDL_FC	Free cholesterol in VLDL	-0.0707307	0.00723011	2.4e-22	Chalazion	0.104172	0.0473007	0.027642	0.000804325	95.7031
rs633695	15	58725839	G	A	met-d-VLDL_FC	Free cholesterol in VLDL	0.0326113	0.00452484	2.5e-12	Chalazion	-0.0135533	0.0266121	0.61055	0.000440044	51.9433
rs635634	9	136155000	T	C	met-d-VLDL_FC	Free cholesterol in VLDL	0.0345475	0.00531423	3.7e-12	Chalazion	-0.00146222	0.0304527	0.961704	0.000357722	42.2622
rs6602909	13	114551993	C	T	met-d-VLDL_FC	Free cholesterol in VLDL	0.0314564	0.00436746	2e-13	Chalazion	0.0317991	0.0257853	0.21749	0.00043685	51.8752
rs7202323	16	72217113	G	T	met-d-VLDL_FC	Free cholesterol in VLDL	-0.0271527	0.00485936	8.1e-09	Chalazion	-0.00535889	0.0305959	0.860961	0.000261079	31.2225
rs72631343	17	67191270	G	C	met-d-VLDL_FC	Free cholesterol in VLDL	-0.0374672	0.0061174	3.4e-10	Chalazion	-0.00424809	0.0349844	0.903352	0.000315501	37.5119
rs77542162	17	67081278	G	A	met-d-VLDL_FC	Free cholesterol in VLDL	0.0941694	0.0137872	9.5e-12	Chalazion	0.0442402	0.154457	0.774553	0.000392904	46.6517
rs77697917	17	41840849	T	C	met-d-VLDL_FC	Free cholesterol in VLDL	0.0766272	0.0122628	1.1e-10	Chalazion	-0.0275943	0.0699965	0.693415	0.00032763	39.0469
rs8078513	17	17431208	A	C	met-d-VLDL_FC	Free cholesterol in VLDL	0.0523098	0.00895445	1.2e-08	Chalazion	-0.0161289	0.0464849	0.728613	0.000295861	34.1262
rs8134638	21	40644170	C	T	met-d-VLDL_FC	Free cholesterol in VLDL	0.022515	0.00424228	1.1e-08	Chalazion	-0.0109568	0.0244953	0.654659	0.000237588	28.1673
rs8185886	8	43651050	G	T	met-d-VLDL_FC	Free cholesterol in VLDL	0.0522815	0.0100345	4.2e-08	Chalazion	0.025342	0.0503996	0.615089	0.000229613	27.1459
rs9616847	22	50868669	T	A	met-d-VLDL_FC	Free cholesterol in VLDL	0.0259649	0.00422619	9.4e-10	Chalazion	-0.00677624	0.0248039	0.784704	0.000320259	37.7464
rs964184	11	116648917	C	G	met-d-VLDL_FC	Free cholesterol in VLDL	-0.175969	0.00604139	1.1e-193	Chalazion	-0.0113333	0.0347475	0.744303	0.00712963	848.396
rs998584	6	43757896	A	C	met-d-VLDL_FC	Free cholesterol in VLDL	0.0223614	0.00410143	4.3e-08	Chalazion	0.000341957	0.0246143	0.988916	0.000249704	29.7254
rs10274367	7	1117436	C	T	met-d-XXL_VLDL_FC_pct	Free cholesterol to total lipids ratio in chylomicrons and extremely large VLDL	-0.0265056	0.00430204	9.9e-10	Chalazion	-0.0100551	0.0258213	0.696971	0.000321883	37.96
rs10455872	6	161010118	G	A	met-d-XXL_VLDL_FC_pct	Free cholesterol to total lipids ratio in chylomicrons and extremely large VLDL	0.266871	0.00766764	1e-200	Chalazion	-0.0227588	0.0585668	0.697577	0.0102268	1211.38
rs1077835	15	58723426	G	A	met-d-XXL_VLDL_FC_pct	Free cholesterol to total lipids ratio in chylomicrons and extremely large VLDL	0.122843	0.00498762	2.3e-136	Chalazion	-0.021904	0.0279502	0.433228	0.00514786	606.616
rs115478735	9	136149711	T	A	met-d-XXL_VLDL_FC_pct	Free cholesterol to total lipids ratio in chylomicrons and extremely large VLDL	0.0463435	0.00532234	1.2e-18	Chalazion	0.00740899	0.0306365	0.808908	0.000641968	75.818
rs117733303	6	160922870	G	A	met-d-XXL_VLDL_FC_pct	Free cholesterol to total lipids ratio in chylomicrons and extremely large VLDL	0.341348	0.0154945	1.1e-108	Chalazion	0.00826206	0.118351	0.944345	0.00410141	485.333
rs117857195	6	161080457	T	G	met-d-XXL_VLDL_FC_pct	Free cholesterol to total lipids ratio in chylomicrons and extremely large VLDL	-0.0827886	0.014404	7e-09	Chalazion	0.0318592	0.0922746	0.729894	0.000325699	33.035
rs12179053	6	160711566	T	C	met-d-XXL_VLDL_FC_pct	Free cholesterol to total lipids ratio in chylomicrons and extremely large VLDL	-0.0388744	0.0047302	2.3e-16	Chalazion	-0.00722201	0.0273423	0.791677	0.00057124	67.5411
rs1260326	2	27730940	C	T	met-d-XXL_VLDL_FC_pct	Free cholesterol to total lipids ratio in chylomicrons and extremely large VLDL	0.031502	0.00420505	1.7e-14	Chalazion	0.0668187	0.025793	0.00958142	0.000474974	56.1221
rs13389219	2	165528876	T	C	met-d-XXL_VLDL_FC_pct	Free cholesterol to total lipids ratio in chylomicrons and extremely large VLDL	0.0228654	0.00421376	1.8e-08	Chalazion	-0.032019	0.0256899	0.21263	0.000249172	29.4454
rs144018203	11	116916060	C	G	met-d-XXL_VLDL_FC_pct	Free cholesterol to total lipids ratio in chylomicrons and extremely large VLDL	-0.12884	0.0206828	2.2e-10	Chalazion	-0.0946304	0.18682	0.612484	0.000354422	38.8046
rs146534110	6	160578069	T	G	met-d-XXL_VLDL_FC_pct	Free cholesterol to total lipids ratio in chylomicrons and extremely large VLDL	0.130353	0.0179021	1.8e-13	Chalazion	-0.120717	0.173203	0.485822	0.000448289	53.0193
rs1532085	15	58683366	G	A	met-d-XXL_VLDL_FC_pct	Free cholesterol to total lipids ratio in chylomicrons and extremely large VLDL	-0.109037	0.00422637	1.9e-149	Chalazion	0.00905485	0.0247865	0.714878	0.0056299	665.599
rs1801689	17	64210580	C	A	met-d-XXL_VLDL_FC_pct	Free cholesterol to total lipids ratio in chylomicrons and extremely large VLDL	0.137434	0.0120054	2e-31	Chalazion	-0.213483	0.123997	0.0851275	0.0011071	131.049
rs28601761	8	126500031	G	C	met-d-XXL_VLDL_FC_pct	Free cholesterol to total lipids ratio in chylomicrons and extremely large VLDL	0.0321792	0.0042202	1.3e-14	Chalazion	-0.013195	0.0248225	0.595022	0.000504473	58.1413
rs3127580	6	160710851	T	C	met-d-XXL_VLDL_FC_pct	Free cholesterol to total lipids ratio in chylomicrons and extremely large VLDL	0.0800942	0.00565785	1.1e-44	Chalazion	-0.0147048	0.0370698	0.691605	0.00168643	200.401
rs458356	5	55815892	G	A	met-d-XXL_VLDL_FC_pct	Free cholesterol to total lipids ratio in chylomicrons and extremely large VLDL	-0.031468	0.00484211	1.4e-11	Chalazion	0.0826975	0.0263841	0.00172227	0.00035826	42.2347
rs60223219	8	19881801	G	A	met-d-XXL_VLDL_FC_pct	Free cholesterol to total lipids ratio in chylomicrons and extremely large VLDL	0.0511962	0.00687532	4.7e-14	Chalazion	-0.0181073	0.0430967	0.674373	0.00046828	55.4485
rs72836561	17	41926126	T	C	met-d-XXL_VLDL_FC_pct	Free cholesterol to total lipids ratio in chylomicrons and extremely large VLDL	-0.0621995	0.0117711	3.2e-08	Chalazion	-0.0358211	0.0694235	0.605868	0.000236099	27.9216
rs72999033	19	19366632	T	C	met-d-XXL_VLDL_FC_pct	Free cholesterol to total lipids ratio in chylomicrons and extremely large VLDL	0.0712817	0.00851567	4e-16	Chalazion	-0.0572645	0.0502768	0.25471	0.000603957	70.0678
rs73307905	20	44545773	C	A	met-d-XXL_VLDL_FC_pct	Free cholesterol to total lipids ratio in chylomicrons and extremely large VLDL	0.0485802	0.00526917	1.5e-20	Chalazion	-0.0145112	0.0351857	0.680033	0.000718377	85.003
rs73596816	6	161017363	A	G	met-d-XXL_VLDL_FC_pct	Free cholesterol to total lipids ratio in chylomicrons and extremely large VLDL	0.151753	0.0114933	2.9e-40	Chalazion	-0.00958024	0.102391	0.925454	0.00148081	174.335
rs738408	22	44324730	T	C	met-d-XXL_VLDL_FC_pct	Free cholesterol to total lipids ratio in chylomicrons and extremely large VLDL	0.0473371	0.00498907	1.5e-22	Chalazion	0.0894182	0.0286593	0.00180821	0.000760565	90.0252
rs7766106	6	127455138	T	C	met-d-XXL_VLDL_FC_pct	Free cholesterol to total lipids ratio in chylomicrons and extremely large VLDL	-0.02263	0.0041214	1.2e-08	Chalazion	-0.0139399	0.0244971	0.569326	0.00025602	30.1495
rs80247985	11	14311646	G	A	met-d-XXL_VLDL_FC_pct	Free cholesterol to total lipids ratio in chylomicrons and extremely large VLDL	0.0574089	0.0106645	4.7e-08	Chalazion	0.0942718	0.0770079	0.220883	0.000246474	28.9786
rs885683	19	18244690	A	G	met-d-XXL_VLDL_FC_pct	Free cholesterol to total lipids ratio in chylomicrons and extremely large VLDL	-0.0283252	0.0047031	2.5e-09	Chalazion	-0.0213743	0.0278427	0.442677	0.00030621	36.2725
rs964184	11	116648917	C	G	met-d-XXL_VLDL_FC_pct	Free cholesterol to total lipids ratio in chylomicrons and extremely large VLDL	0.0445887	0.006043	3.4e-14	Chalazion	-0.0113333	0.0347475	0.744303	0.0004605	54.4433
rs1037116	15	102068904	T	C	met-d-S_VLDL_CE_pct	Cholesteryl esters to total lipids ratio in small VLDL	-0.0310476	0.00499487	1.1e-09	Chalazion	-0.00390504	0.0287428	0.891931	0.000323298	38.6374
rs10455872	6	161010118	G	A	met-d-S_VLDL_CE_pct	Cholesteryl esters to total lipids ratio in small VLDL	0.145731	0.00755221	4.4e-88	Chalazion	-0.0227588	0.0585668	0.697577	0.00309008	372.354
rs10468017	15	58678512	T	C	met-d-S_VLDL_CE_pct	Cholesteryl esters to total lipids ratio in small VLDL	0.0364951	0.00446987	4e-17	Chalazion	-8.06e-05	0.0259776	0.997524	0.000555018	66.6622
rs10750766	11	65473798	A	C	met-d-S_VLDL_CE_pct	Cholesteryl esters to total lipids ratio in small VLDL	-0.0282857	0.00448851	2.8e-11	Chalazion	-0.00882478	0.0278915	0.751701	0.000329614	39.7127
rs11066120	12	112436195	T	C	met-d-S_VLDL_CE_pct	Cholesteryl esters to total lipids ratio in small VLDL	0.0433973	0.00709328	2.1e-09	Chalazion	0.0162168	0.0372926	0.663668	0.00031211	37.431
rs11591147	1	55505647	T	G	met-d-S_VLDL_CE_pct	Cholesteryl esters to total lipids ratio in small VLDL	-0.308049	0.015521	9.6e-91	Chalazion	0.0336847	0.0651534	0.605151	0.00325548	393.913
rs11601507	11	5701074	A	C	met-d-S_VLDL_CE_pct	Cholesteryl esters to total lipids ratio in small VLDL	0.0499715	0.00793719	1.4e-11	Chalazion	-0.0426572	0.045498	0.34847	0.000321543	39.638
rs116734477	5	52095024	T	C	met-d-S_VLDL_CE_pct	Cholesteryl esters to total lipids ratio in small VLDL	-0.0593711	0.0102829	2.7e-09	Chalazion	0.010201	0.0720415	0.887397	0.000278436	33.3364
rs11688682	2	121347612	C	G	met-d-S_VLDL_CE_pct	Cholesteryl esters to total lipids ratio in small VLDL	0.0275252	0.00473531	3.6e-09	Chalazion	0.0128423	0.0286073	0.653492	0.000299711	33.7881
rs117310449	19	45393516	T	C	met-d-S_VLDL_CE_pct	Cholesteryl esters to total lipids ratio in small VLDL	0.112861	0.0188286	4.5e-10	Chalazion	-0.101067	0.106313	0.341779	0.000301661	35.9295
rs11736932	4	146474042	G	A	met-d-S_VLDL_CE_pct	Cholesteryl esters to total lipids ratio in small VLDL	-0.0236949	0.00408243	2.5e-09	Chalazion	-0.0147244	0.0245118	0.548036	0.000279979	33.6878
rs117733303	6	160922870	G	A	met-d-S_VLDL_CE_pct	Cholesteryl esters to total lipids ratio in small VLDL	0.171966	0.0151135	5e-32	Chalazion	0.00826206	0.118351	0.944345	0.00107393	129.466
rs117738782	16	56946502	C	T	met-d-S_VLDL_CE_pct	Cholesteryl esters to total lipids ratio in small VLDL	0.145875	0.0257147	1.7e-08	Chalazion	0.0615762	0.0673736	0.360742	0.000314996	32.1809
rs12151108	19	11197261	A	G	met-d-S_VLDL_CE_pct	Cholesteryl esters to total lipids ratio in small VLDL	-0.135762	0.00626316	1.4e-110	Chalazion	-0.00967272	0.0403455	0.810526	0.00388364	469.861
rs1260326	2	27730940	C	T	met-d-S_VLDL_CE_pct	Cholesteryl esters to total lipids ratio in small VLDL	0.0574208	0.00416338	5.6e-44	Chalazion	0.0668187	0.025793	0.00958142	0.00157727	190.216
rs12679834	8	19820433	C	T	met-d-S_VLDL_CE_pct	Cholesteryl esters to total lipids ratio in small VLDL	0.0982404	0.00676528	6.8e-49	Chalazion	-0.00419959	0.0429001	0.922018	0.00174281	210.867
rs12740374	1	109817590	T	G	met-d-S_VLDL_CE_pct	Cholesteryl esters to total lipids ratio in small VLDL	-0.083292	0.0049008	3.6e-65	Chalazion	-0.0479875	0.0298188	0.10755	0.00238918	288.85
rs144018203	11	116916060	C	G	met-d-S_VLDL_CE_pct	Cholesteryl esters to total lipids ratio in small VLDL	-0.151226	0.0206248	5.1e-14	Chalazion	-0.0946304	0.18682	0.612484	0.000482107	53.7618
rs144439590	19	45041317	T	C	met-d-S_VLDL_CE_pct	Cholesteryl esters to total lipids ratio in small VLDL	-0.0969078	0.0120643	1.9e-15	Chalazion	0.0199954	0.10267	0.845586	0.000560517	64.5228
rs150844304	15	43726625	C	A	met-d-S_VLDL_CE_pct	Cholesteryl esters to total lipids ratio in small VLDL	-0.0875904	0.0128883	1.1e-11	Chalazion	-0.0185597	0.177353	0.916655	0.000383861	46.1872
rs1560390	15	58580781	C	T	met-d-S_VLDL_CE_pct	Cholesteryl esters to total lipids ratio in small VLDL	-0.0271056	0.00495137	1.6e-08	Chalazion	-0.0215795	0.0338637	0.523966	0.000251887	29.9687
rs17447211	1	182140185	G	C	met-d-S_VLDL_CE_pct	Cholesteryl esters to total lipids ratio in small VLDL	0.0324019	0.00432662	6e-14	Chalazion	0.0205516	0.027101	0.448253	0.000463993	56.0846
rs174537	11	61552680	T	G	met-d-S_VLDL_CE_pct	Cholesteryl esters to total lipids ratio in small VLDL	-0.0294776	0.00428249	3.6e-12	Chalazion	-0.0916862	0.0248379	0.000223044	0.00039169	47.3796
rs1801689	17	64210580	C	A	met-d-S_VLDL_CE_pct	Cholesteryl esters to total lipids ratio in small VLDL	0.133901	0.0118408	2.1e-32	Chalazion	-0.213483	0.123997	0.0851275	0.00106138	127.881
rs183130	16	56991363	T	C	met-d-S_VLDL_CE_pct	Cholesteryl esters to total lipids ratio in small VLDL	-0.187115	0.00434644	1e-200	Chalazion	0.0209524	0.0272722	0.442329	0.015338	1853.32
rs2073547	7	44582331	G	A	met-d-S_VLDL_CE_pct	Cholesteryl esters to total lipids ratio in small VLDL	0.0298386	0.0052239	4.8e-09	Chalazion	0.0510274	0.0262576	0.0519757	0.000267164	32.6263
rs2156552	18	47181668	T	A	met-d-S_VLDL_CE_pct	Cholesteryl esters to total lipids ratio in small VLDL	-0.0313719	0.00531299	3.1e-09	Chalazion	-0.0228276	0.0321755	0.478031	0.000288251	34.8661
rs2569550	19	11228745	C	T	met-d-S_VLDL_CE_pct	Cholesteryl esters to total lipids ratio in small VLDL	0.0371041	0.00415564	5e-20	Chalazion	-0.0119182	0.0250996	0.634902	0.000664381	79.7201
rs2618566	20	17844684	T	G	met-d-S_VLDL_CE_pct	Cholesteryl esters to total lipids ratio in small VLDL	-0.0276782	0.00430315	1.7e-10	Chalazion	-0.0128563	0.026382	0.626036	0.000343677	41.3716
rs2642438	1	220970028	G	A	met-d-S_VLDL_CE_pct	Cholesteryl esters to total lipids ratio in small VLDL	0.0225964	0.00446152	2.7e-08	Chalazion	-0.0201987	0.027429	0.461488	0.000212869	25.6515
rs28454618	7	72082604	A	G	met-d-S_VLDL_CE_pct	Cholesteryl esters to total lipids ratio in small VLDL	-0.0561381	0.0103447	4.2e-09	Chalazion	-0.0291994	0.0562107	0.603437	0.000276817	29.4496
rs28929474	14	94844947	T	C	met-d-S_VLDL_CE_pct	Cholesteryl esters to total lipids ratio in small VLDL	0.093617	0.0145973	6.4e-10	Chalazion	0.137723	0.0880877	0.117939	0.0003431	41.1305
rs2943634	2	227068080	C	A	met-d-S_VLDL_CE_pct	Cholesteryl esters to total lipids ratio in small VLDL	-0.0270019	0.0043331	1e-09	Chalazion	0.0301042	0.0257628	0.242601	0.000321549	38.8321
rs310631	20	62196253	A	C	met-d-S_VLDL_CE_pct	Cholesteryl esters to total lipids ratio in small VLDL	-0.0244633	0.00413027	1.6e-09	Chalazion	0.0133484	0.0261167	0.609276	0.00029011	35.0811
rs3127580	6	160710851	T	C	met-d-S_VLDL_CE_pct	Cholesteryl esters to total lipids ratio in small VLDL	0.0446401	0.00560242	7.2e-16	Chalazion	-0.0147048	0.0370698	0.691605	0.000525309	63.4891
rs3129774	6	32603825	T	C	met-d-S_VLDL_CE_pct	Cholesteryl esters to total lipids ratio in small VLDL	-0.0390302	0.00425994	4.9e-20	Chalazion	0.0136364	0.025276	0.589541	0.000750729	83.945
rs3809868	17	45750596	A	G	met-d-S_VLDL_CE_pct	Cholesteryl esters to total lipids ratio in small VLDL	-0.0282401	0.00408507	1.3e-12	Chalazion	-0.0217291	0.0244777	0.374699	0.000398215	47.7896
rs3812316	7	73020337	G	C	met-d-S_VLDL_CE_pct	Cholesteryl esters to total lipids ratio in small VLDL	0.110361	0.00606539	1.4e-76	Chalazion	-0.0581293	0.036662	0.112842	0.00274173	331.065
rs3812595	9	139369062	T	C	met-d-S_VLDL_CE_pct	Cholesteryl esters to total lipids ratio in small VLDL	-0.0330602	0.00445858	7.4e-15	Chalazion	0.0614485	0.0282588	0.0296688	0.000424348	54.9817
rs3846662	5	74651084	G	A	met-d-S_VLDL_CE_pct	Cholesteryl esters to total lipids ratio in small VLDL	0.0428019	0.00412603	3.2e-26	Chalazion	-0.00222538	0.024473	0.927547	0.0008949	107.612
rs40270	5	55804552	C	A	met-d-S_VLDL_CE_pct	Cholesteryl esters to total lipids ratio in small VLDL	-0.026277	0.00485195	3.2e-09	Chalazion	0.0636816	0.0268605	0.0177484	0.00024331	29.3305
rs4722551	7	25991826	C	T	met-d-S_VLDL_CE_pct	Cholesteryl esters to total lipids ratio in small VLDL	0.0482685	0.00557606	3.4e-19	Chalazion	0.0196304	0.0299921	0.512778	0.000620188	74.9329
rs686030	9	15304782	A	C	met-d-S_VLDL_CE_pct	Cholesteryl esters to total lipids ratio in small VLDL	-0.048477	0.0058663	9.9e-18	Chalazion	-0.0402841	0.0381928	0.291537	0.000567417	68.2878
rs693668	1	55521109	A	G	met-d-S_VLDL_CE_pct	Cholesteryl esters to total lipids ratio in small VLDL	0.0298185	0.0042624	1.2e-11	Chalazion	-0.0100996	0.0247927	0.683743	0.000405332	48.9399
rs704	17	26694861	A	G	met-d-S_VLDL_CE_pct	Cholesteryl esters to total lipids ratio in small VLDL	0.0239632	0.00407002	3.1e-09	Chalazion	0.00937511	0.0247461	0.704799	0.000286457	34.6654
rs7082470	10	65277026	A	G	met-d-S_VLDL_CE_pct	Cholesteryl esters to total lipids ratio in small VLDL	0.0416792	0.00407982	1.1e-24	Chalazion	-0.0157966	0.0245111	0.519273	0.000866021	104.365
rs72823015	10	115786611	T	G	met-d-S_VLDL_CE_pct	Cholesteryl esters to total lipids ratio in small VLDL	-0.036368	0.0060964	4.1e-09	Chalazion	-0.062076	0.0423768	0.14296	0.00029475	35.587
rs72836561	17	41926126	T	C	met-d-S_VLDL_CE_pct	Cholesteryl esters to total lipids ratio in small VLDL	-0.106918	0.0116643	4.4e-21	Chalazion	-0.0358211	0.0694235	0.605868	0.000697132	84.0203
rs735169	9	107736318	T	C	met-d-S_VLDL_CE_pct	Cholesteryl esters to total lipids ratio in small VLDL	-0.0243629	0.00411962	7.2e-09	Chalazion	0.0176701	0.0246075	0.472709	0.000291931	34.9739
rs73596816	6	161017363	A	G	met-d-S_VLDL_CE_pct	Cholesteryl esters to total lipids ratio in small VLDL	0.0643064	0.0113429	8e-09	Chalazion	-0.00958024	0.102391	0.925454	0.000268517	32.1411
rs74747585	19	45039971	C	T	met-d-S_VLDL_CE_pct	Cholesteryl esters to total lipids ratio in small VLDL	-0.0762025	0.0133463	9.1e-10	Chalazion	-0.0948465	0.166253	0.568342	0.000284991	32.5999
rs75911530	16	57049137	A	G	met-d-S_VLDL_CE_pct	Cholesteryl esters to total lipids ratio in small VLDL	0.128766	0.0119932	5.2e-27	Chalazion	0.107243	0.1247	0.389785	0.00105468	115.274
rs7707394	5	74472939	A	G	met-d-S_VLDL_CE_pct	Cholesteryl esters to total lipids ratio in small VLDL	0.0325789	0.0042467	5.7e-15	Chalazion	-0.0344861	0.0252875	0.172644	0.000487331	58.8531
rs77542162	17	67081278	G	A	met-d-S_VLDL_CE_pct	Cholesteryl esters to total lipids ratio in small VLDL	0.189523	0.013699	1.3e-45	Chalazion	0.0442402	0.154457	0.774553	0.00159144	191.402
rs77960347	18	47109955	G	A	met-d-S_VLDL_CE_pct	Cholesteryl esters to total lipids ratio in small VLDL	-0.0972608	0.0177997	4.2e-08	Chalazion	0.207257	0.141731	0.143652	0.000247157	29.8573
rs7836397	8	121875083	A	G	met-d-S_VLDL_CE_pct	Cholesteryl esters to total lipids ratio in small VLDL	0.0227059	0.00411858	6.5e-09	Chalazion	0.00243636	0.0248906	0.922025	0.000252533	30.3936
rs7952602	11	126233669	C	G	met-d-S_VLDL_CE_pct	Cholesteryl esters to total lipids ratio in small VLDL	0.0427881	0.00597771	2.1e-13	Chalazion	-0.0156271	0.0339713	0.64551	0.000429087	51.2361
rs934197	2	21267461	A	G	met-d-S_VLDL_CE_pct	Cholesteryl esters to total lipids ratio in small VLDL	0.0639874	0.00430733	1.6e-51	Chalazion	-0.0374104	0.0271708	0.168556	0.00182614	220.685
rs964184	11	116648917	C	G	met-d-S_VLDL_CE_pct	Cholesteryl esters to total lipids ratio in small VLDL	0.11865	0.00600512	4.6e-90	Chalazion	-0.0113333	0.0347475	0.744303	0.00324138	390.384
rs10455872	6	161010118	G	A	met-d-XL_VLDL_FC	Free cholesterol in very large VLDL	-0.179718	0.0074059	5.79e-133	Chalazion	-0.0227588	0.0585668	0.697577	0.00469948	588.881
rs10864726	1	230296153	T	C	met-d-XL_VLDL_FC	Free cholesterol in very large VLDL	-0.0431222	0.00409343	1.1e-26	Chalazion	-0.0586524	0.02456	0.0169344	0.000888395	110.975
rs111909590	6	160545046	T	C	met-d-XL_VLDL_FC	Free cholesterol in very large VLDL	0.0628405	0.00985586	3.6e-11	Chalazion	-0.108096	0.0830774	0.193209	0.000329196	40.6528
rs114165349	1	27021913	C	G	met-d-XL_VLDL_FC	Free cholesterol in very large VLDL	0.106494	0.0134178	4.4e-15	Chalazion	-0.021709	0.0641166	0.734922	0.000508734	62.9923
rs11429307	5	55857025	G	GT	met-d-XL_VLDL_FC	Free cholesterol in very large VLDL	-0.0543167	0.00509882	2.2e-26	Chalazion	-0.0258966	0.0357694	0.469074	0.000913647	113.482
rs116843064	19	8429323	A	G	met-d-XL_VLDL_FC	Free cholesterol in very large VLDL	-0.226811	0.0143498	1.1e-57	Chalazion	-0.12591	0.0754096	0.0949817	0.00200195	249.825
rs117733303	6	160922870	G	A	met-d-XL_VLDL_FC	Free cholesterol in very large VLDL	-0.305912	0.0148207	5e-95	Chalazion	0.00826206	0.118351	0.944345	0.00339848	426.045
rs11976955	7	130433594	G	C	met-d-XL_VLDL_FC	Free cholesterol in very large VLDL	0.0325559	0.00431856	4.2e-14	Chalazion	0.0337834	0.0264421	0.201377	0.000456776	56.8305
rs1260326	2	27730940	C	T	met-d-XL_VLDL_FC	Free cholesterol in very large VLDL	-0.0849421	0.00408609	1.5e-99	Chalazion	0.0668187	0.025793	0.00958142	0.00345156	432.146
rs12916	5	74656539	C	T	met-d-XL_VLDL_FC	Free cholesterol in very large VLDL	0.0273946	0.00408438	1.1e-11	Chalazion	0.00382144	0.0245355	0.876229	0.000360325	44.986
rs13108218	4	3443931	G	A	met-d-XL_VLDL_FC	Free cholesterol in very large VLDL	-0.0332829	0.00414192	1.1e-16	Chalazion	0.0154573	0.0262742	0.556326	0.000524395	64.5712
rs13191810	6	32586831	T	C	met-d-XL_VLDL_FC	Free cholesterol in very large VLDL	0.0432725	0.00430625	3e-23	Chalazion	-0.038142	0.027148	0.160031	0.000804304	100.978
rs13265201	8	11493678	G	C	met-d-XL_VLDL_FC	Free cholesterol in very large VLDL	0.0301627	0.00412838	7.4e-13	Chalazion	-0.0406823	0.0262325	0.12094	0.000435315	53.3803
rs13389219	2	165528876	T	C	met-d-XL_VLDL_FC	Free cholesterol in very large VLDL	-0.0495786	0.00409518	4.3e-35	Chalazion	-0.032019	0.0256899	0.21263	0.00117224	146.569
rs13423088	2	227026864	A	T	met-d-XL_VLDL_FC	Free cholesterol in very large VLDL	-0.0369648	0.00429945	4e-18	Chalazion	-0.0335968	0.0257551	0.192073	0.000591701	73.9181
rs144018203	11	116916060	C	G	met-d-XL_VLDL_FC	Free cholesterol in very large VLDL	0.268442	0.0202487	1.6e-43	Chalazion	-0.0946304	0.18682	0.612484	0.00151912	175.755
rs1471251	4	87976359	T	A	met-d-XL_VLDL_FC	Free cholesterol in very large VLDL	0.0335508	0.00410602	1.5e-17	Chalazion	-0.0105467	0.0250944	0.674281	0.000539002	66.7673
rs150844304	15	43726625	C	A	met-d-XL_VLDL_FC	Free cholesterol in very large VLDL	0.127183	0.0126633	6.3e-25	Chalazion	-0.0185597	0.177353	0.916655	0.000809317	100.871
rs174580	11	61606642	G	A	met-d-XL_VLDL_FC	Free cholesterol in very large VLDL	0.0436085	0.00418077	2e-26	Chalazion	-0.08946	0.0247995	0.000309364	0.000867504	108.8
rs1801689	17	64210580	C	A	met-d-XL_VLDL_FC	Free cholesterol in very large VLDL	-0.0838431	0.0116336	5.3e-14	Chalazion	-0.213483	0.123997	0.0851275	0.00041614	51.9405
rs1883711	20	39179822	C	G	met-d-XL_VLDL_FC	Free cholesterol in very large VLDL	0.0901464	0.0117599	4.2e-16	Chalazion	0.0640139	0.0509005	0.208527	0.000491265	58.761
rs2000999	16	72108093	A	G	met-d-XL_VLDL_FC	Free cholesterol in very large VLDL	0.0383357	0.00510943	6.8e-15	Chalazion	0.0360653	0.0309592	0.244047	0.000449823	56.294
rs2081687	8	59388565	C	T	met-d-XL_VLDL_FC	Free cholesterol in very large VLDL	-0.0263025	0.00423376	2.1e-10	Chalazion	0.0147938	0.0251351	0.55615	0.000309106	38.5959
rs2186037	6	127455029	G	A	met-d-XL_VLDL_FC	Free cholesterol in very large VLDL	0.0327797	0.00400878	1.6e-17	Chalazion	-0.00303661	0.0245014	0.901366	0.000536496	66.8629
rs2275647	13	95231825	A	G	met-d-XL_VLDL_FC	Free cholesterol in very large VLDL	0.0240963	0.00418555	3.7e-09	Chalazion	-0.0276834	0.025086	0.269793	0.000264838	33.1433
rs247616	16	56989590	T	C	met-d-XL_VLDL_FC	Free cholesterol in very large VLDL	-0.0762516	0.00427816	1.5e-73	Chalazion	0.0204693	0.0272713	0.452906	0.00254985	317.676
rs2478236	10	94797973	A	G	met-d-XL_VLDL_FC	Free cholesterol in very large VLDL	-0.0277678	0.00408459	3e-13	Chalazion	0.0287126	0.0249235	0.249308	0.000371248	46.2153
rs328	8	19819724	G	C	met-d-XL_VLDL_FC	Free cholesterol in very large VLDL	-0.189273	0.00663487	9.71e-184	Chalazion	-0.00457936	0.0428937	0.914979	0.00646613	813.79
rs42125	7	72823777	G	A	met-d-XL_VLDL_FC	Free cholesterol in very large VLDL	0.0898736	0.0147451	4.3e-10	Chalazion	0.0865781	0.0830317	0.297082	0.000363101	37.1509
rs4491981	4	171563776	A	C	met-d-XL_VLDL_FC	Free cholesterol in very large VLDL	-0.0269851	0.00470704	2.4e-09	Chalazion	0.0135439	0.0325575	0.677412	0.000266565	32.8664
rs4698315	4	15105312	C	G	met-d-XL_VLDL_FC	Free cholesterol in very large VLDL	0.0226833	0.00424916	2.7e-08	Chalazion	0.00985718	0.0278584	0.723466	0.000229801	28.4975
rs4704834	5	156443066	G	A	met-d-XL_VLDL_FC	Free cholesterol in very large VLDL	0.041496	0.00417333	3e-25	Chalazion	0.022979	0.0261693	0.379895	0.000789511	98.866
rs4760254	12	57766392	C	G	met-d-XL_VLDL_FC	Free cholesterol in very large VLDL	-0.0318713	0.00467747	3.9e-12	Chalazion	0.0308032	0.0289564	0.287428	0.000369558	46.4277
rs4810479	20	44545048	T	C	met-d-XL_VLDL_FC	Free cholesterol in very large VLDL	-0.0284657	0.00462352	1.7e-10	Chalazion	0.0259589	0.0281164	0.35587	0.000303681	37.9052
rs55747707	7	73037366	A	G	met-d-XL_VLDL_FC	Free cholesterol in very large VLDL	-0.0886587	0.0049825	3.4e-70	Chalazion	-0.0207795	0.0319712	0.515728	0.00254933	316.627
rs57192995	19	8439538	C	G	met-d-XL_VLDL_FC	Free cholesterol in very large VLDL	-0.0546003	0.00869023	1.7e-10	Chalazion	0.0305275	0.0673922	0.650561	0.000316778	39.4755
rs58542926	19	19379549	T	C	met-d-XL_VLDL_FC	Free cholesterol in very large VLDL	-0.117444	0.00762787	8.4e-54	Chalazion	-0.0615872	0.0501248	0.219193	0.00189976	237.058
rs60960031	2	21530659	A	G	met-d-XL_VLDL_FC	Free cholesterol in very large VLDL	-0.0285137	0.00408242	5.3e-12	Chalazion	-0.0506681	0.0248693	0.0416121	0.000391167	48.7834
rs632057	6	139834012	G	T	met-d-XL_VLDL_FC	Free cholesterol in very large VLDL	-0.0354556	0.0041329	6.7e-18	Chalazion	-0.012893	0.024725	0.602049	0.000587499	73.597
rs676210	2	21231524	A	G	met-d-XL_VLDL_FC	Free cholesterol in very large VLDL	-0.10895	0.0049297	1.5e-110	Chalazion	0.00136824	0.0276169	0.960486	0.00387976	488.443
rs684773	3	135956305	C	A	met-d-XL_VLDL_FC	Free cholesterol in very large VLDL	0.0380095	0.00473568	1.3e-16	Chalazion	-0.0409665	0.0342213	0.231266	0.000516272	64.4198
rs7133378	12	124409502	A	G	met-d-XL_VLDL_FC	Free cholesterol in very large VLDL	-0.0317927	0.00429071	6.8e-15	Chalazion	-0.0074217	0.0272325	0.785214	0.000439738	54.9031
rs7140110	13	114544024	C	T	met-d-XL_VLDL_FC	Free cholesterol in very large VLDL	0.0296624	0.00437162	1.7e-12	Chalazion	0.0360821	0.0274471	0.188644	0.000369097	46.0392
rs72836561	17	41926126	T	C	met-d-XL_VLDL_FC	Free cholesterol in very large VLDL	0.115306	0.0114603	6.5e-25	Chalazion	-0.0358211	0.0694235	0.605868	0.000810806	101.231
rs73015034	19	11209722	A	C	met-d-XL_VLDL_FC	Free cholesterol in very large VLDL	-0.0464443	0.00606126	1.4e-14	Chalazion	-0.0236279	0.0402553	0.557236	0.000475191	58.7136
rs73596816	6	161017363	A	G	met-d-XL_VLDL_FC	Free cholesterol in very large VLDL	-0.0990146	0.0111232	1.4e-18	Chalazion	-0.00958024	0.102391	0.925454	0.000636594	79.239
rs8078513	17	17431208	A	C	met-d-XL_VLDL_FC	Free cholesterol in very large VLDL	0.0556146	0.00874153	2.4e-10	Chalazion	-0.0161289	0.0464849	0.728613	0.000334425	40.4765
rs964184	11	116648917	C	G	met-d-XL_VLDL_FC	Free cholesterol in very large VLDL	-0.208386	0.00589562	1e-200	Chalazion	-0.0113333	0.0347475	0.744303	0.00999844	1249.33
rs9968117	3	52838654	T	C	met-d-XL_VLDL_FC	Free cholesterol in very large VLDL	-0.0352595	0.00613286	2.1e-08	Chalazion	-0.00494107	0.0427558	0.907998	0.000264333	33.0542
rs998584	6	43757896	A	C	met-d-XL_VLDL_FC	Free cholesterol in very large VLDL	0.0302761	0.00400007	2.5e-14	Chalazion	0.000341957	0.0246143	0.988916	0.000457749	57.2881
rs10455872	6	161010118	G	A	met-d-VLDL_L	Total lipids in VLDL	-0.156771	0.00749855	2.5e-100	Chalazion	-0.0227588	0.0585668	0.697577	0.003576	437.096
rs1128249	2	165528624	T	G	met-d-VLDL_L	Total lipids in VLDL	-0.0459401	0.00414635	2e-29	Chalazion	-0.0327198	0.0256936	0.202854	0.00100601	122.759
rs114165349	1	27021913	C	G	met-d-VLDL_L	Total lipids in VLDL	0.100987	0.0135816	3.6e-13	Chalazion	-0.021709	0.0641166	0.734922	0.000457479	55.2878
rs11429307	5	55857025	G	GT	met-d-VLDL_L	Total lipids in VLDL	-0.05174	0.00516074	9.9e-24	Chalazion	-0.0258966	0.0357694	0.469074	0.000829019	100.515
rs1168032	1	62967747	G	A	met-d-VLDL_L	Total lipids in VLDL	0.0817253	0.00422889	1e-86	Chalazion	0.00378189	0.0270672	0.88888	0.00305878	373.474
rs116843064	19	8429323	A	G	met-d-VLDL_L	Total lipids in VLDL	-0.20859	0.0145231	1.2e-47	Chalazion	-0.12591	0.0754096	0.0949817	0.00169322	206.285
rs11751024	6	32586236	A	C	met-d-VLDL_L	Total lipids in VLDL	0.0426919	0.00413042	7.8e-24	Chalazion	0.0187382	0.0249563	0.452748	0.000873805	106.832
rs117733303	6	160922870	G	A	met-d-VLDL_L	Total lipids in VLDL	-0.283007	0.0150061	3.3e-79	Chalazion	0.00826206	0.118351	0.944345	0.00290862	355.679
rs11976955	7	130433594	G	C	met-d-VLDL_L	Total lipids in VLDL	0.0309014	0.00437146	3.1e-12	Chalazion	0.0337834	0.0264421	0.201377	0.000411528	49.9693
rs12055389	6	161091952	T	C	met-d-VLDL_L	Total lipids in VLDL	0.0566444	0.009056	3.7e-10	Chalazion	-0.0235666	0.0404416	0.560075	0.000328324	39.1238
rs1260326	2	27730940	C	T	met-d-VLDL_L	Total lipids in VLDL	-0.0884976	0.00413593	7.6e-105	Chalazion	0.0668187	0.025793	0.00958142	0.00374655	457.843
rs12916	5	74656539	C	T	met-d-VLDL_L	Total lipids in VLDL	0.0331077	0.00413398	5.1e-16	Chalazion	0.00382144	0.0245355	0.876229	0.000526287	64.1389
rs13108218	4	3443931	G	A	met-d-VLDL_L	Total lipids in VLDL	-0.0351325	0.00419243	6.8e-18	Chalazion	0.0154573	0.0262742	0.556326	0.000584297	70.2241
rs13188623	5	67492589	C	T	met-d-VLDL_L	Total lipids in VLDL	-0.0276184	0.00526716	3.9e-08	Chalazion	-0.0171728	0.0327926	0.600501	0.00022778	27.4944
rs13265201	8	11493678	G	C	met-d-VLDL_L	Total lipids in VLDL	0.0289689	0.00417983	1.6e-11	Chalazion	-0.0406823	0.0262325	0.12094	0.000401539	48.0338
rs13423088	2	227026864	A	T	met-d-VLDL_L	Total lipids in VLDL	-0.0328136	0.00435189	2.3e-14	Chalazion	-0.0335968	0.0257551	0.192073	0.000466265	56.8528
rs141469619	11	116714293	G	A	met-d-VLDL_L	Total lipids in VLDL	0.261828	0.0213925	6e-38	Chalazion	-0.0864121	0.187161	0.644297	0.00137631	149.799
rs1471251	4	87976359	T	A	met-d-VLDL_L	Total lipids in VLDL	0.0329485	0.00415608	2.4e-16	Chalazion	-0.0105467	0.0250944	0.674281	0.000519824	62.8497
rs149394327	17	64228995	C	G	met-d-VLDL_L	Total lipids in VLDL	-0.0658674	0.0118435	7.4e-09	Chalazion	-0.208552	0.124823	0.0947633	0.000255592	30.9301
rs150844304	15	43726625	C	A	met-d-VLDL_L	Total lipids in VLDL	0.124176	0.0128163	1.8e-23	Chalazion	-0.0185597	0.177353	0.916655	0.0007715	93.875
rs1883711	20	39179822	C	G	met-d-VLDL_L	Total lipids in VLDL	0.0961295	0.0119021	1.7e-17	Chalazion	0.0640139	0.0509005	0.208527	0.00055864	65.2328
rs2000999	16	72108093	A	G	met-d-VLDL_L	Total lipids in VLDL	0.0408139	0.00517198	3e-16	Chalazion	0.0360653	0.0309592	0.244047	0.00050986	62.2734
rs2081194	19	49263477	C	G	met-d-VLDL_L	Total lipids in VLDL	-0.0264785	0.00424419	5e-09	Chalazion	0.038217	0.0259558	0.140916	0.000336151	38.9222
rs2081687	8	59388565	C	T	met-d-VLDL_L	Total lipids in VLDL	-0.0288342	0.00428652	6.6e-12	Chalazion	0.0147938	0.0251351	0.55615	0.000371475	45.2487
rs2186037	6	127455029	G	A	met-d-VLDL_L	Total lipids in VLDL	0.0309386	0.00405893	2.4e-15	Chalazion	-0.00303661	0.0245014	0.901366	0.000477923	58.1003
rs247616	16	56989590	T	C	met-d-VLDL_L	Total lipids in VLDL	-0.0621933	0.00433053	8.3e-48	Chalazion	0.0204693	0.0272713	0.452906	0.0016963	206.255
rs2478236	10	94797973	A	G	met-d-VLDL_L	Total lipids in VLDL	-0.0285495	0.00413438	1e-13	Chalazion	0.0287126	0.0249235	0.249308	0.000392444	47.6844
rs261290	15	58678720	C	T	met-d-VLDL_L	Total lipids in VLDL	-0.0299629	0.00427049	1.3e-12	Chalazion	-0.000186038	0.0251879	0.994107	0.000405949	49.228
rs2678379	2	21226560	G	A	met-d-VLDL_L	Total lipids in VLDL	0.110909	0.00498837	1.5e-111	Chalazion	-0.000854317	0.027616	0.975321	0.00402648	494.329
rs2721961	8	116657911	G	T	met-d-VLDL_L	Total lipids in VLDL	-0.0252325	0.00450981	4.4e-08	Chalazion	-0.00222693	0.0265481	0.933149	0.000257171	31.3043
rs2915400	11	14364951	C	T	met-d-VLDL_L	Total lipids in VLDL	0.026247	0.00481269	1.8e-08	Chalazion	-0.00741595	0.026348	0.778356	0.000245631	29.7429
rs328	8	19819724	G	C	met-d-VLDL_L	Total lipids in VLDL	-0.17544	0.00671756	1.5e-153	Chalazion	-0.00457936	0.0428937	0.914979	0.00555551	682.078
rs42125	7	72823777	G	A	met-d-VLDL_L	Total lipids in VLDL	0.0891431	0.0149257	1.4e-09	Chalazion	0.0865781	0.0830317	0.297082	0.000357222	35.6702
rs4299376	2	44072576	T	G	met-d-VLDL_L	Total lipids in VLDL	-0.0252398	0.00433453	7.7e-09	Chalazion	0.0106509	0.0298458	0.721194	0.000278932	33.9069
rs4491981	4	171563776	A	C	met-d-VLDL_L	Total lipids in VLDL	-0.0255127	0.00476443	3.9e-08	Chalazion	0.0135439	0.0325575	0.677412	0.000238269	28.6742
rs4698315	4	15105312	C	G	met-d-VLDL_L	Total lipids in VLDL	0.0229783	0.00430097	3e-08	Chalazion	0.00985718	0.0278584	0.723466	0.000235817	28.5432
rs4704834	5	156443066	G	A	met-d-VLDL_L	Total lipids in VLDL	0.0458278	0.00422401	2.1e-29	Chalazion	0.022979	0.0261693	0.379895	0.00096295	117.709
rs4760254	12	57766392	C	G	met-d-VLDL_L	Total lipids in VLDL	-0.0307791	0.00473448	6.7e-11	Chalazion	0.0308032	0.0289564	0.287428	0.000344664	42.2637
rs4810479	20	44545048	T	C	met-d-VLDL_L	Total lipids in VLDL	-0.0260025	0.00467944	1e-08	Chalazion	0.0259589	0.0281164	0.35587	0.000253399	30.8775
rs4846914	1	230295691	A	G	met-d-VLDL_L	Total lipids in VLDL	-0.0383278	0.00414248	1.4e-20	Chalazion	-0.0592026	0.0245571	0.015917	0.000701878	85.6065
rs55747707	7	73037366	A	G	met-d-VLDL_L	Total lipids in VLDL	-0.086958	0.00504354	1.2e-65	Chalazion	-0.0207795	0.0319712	0.515728	0.00245246	297.268
rs57192995	19	8439538	C	G	met-d-VLDL_L	Total lipids in VLDL	-0.052654	0.00879521	1.5e-09	Chalazion	0.0305275	0.0673922	0.650561	0.000294597	35.8402
rs58542926	19	19379549	T	C	met-d-VLDL_L	Total lipids in VLDL	-0.126628	0.00772002	2.7e-61	Chalazion	-0.0615872	0.0501248	0.219193	0.00220849	269.044
rs60960031	2	21530659	A	G	met-d-VLDL_L	Total lipids in VLDL	-0.0341734	0.00413221	1.2e-16	Chalazion	-0.0506681	0.0248693	0.0416121	0.000561864	68.393
rs62222988	21	40569508	C	T	met-d-VLDL_L	Total lipids in VLDL	0.0220154	0.0041979	1.4e-08	Chalazion	-0.00884237	0.0245005	0.71817	0.000226919	27.5036
rs632057	6	139834012	G	T	met-d-VLDL_L	Total lipids in VLDL	-0.0348991	0.00418461	1.4e-16	Chalazion	-0.012893	0.024725	0.602049	0.000569202	69.5534
rs6602911	13	114547372	T	C	met-d-VLDL_L	Total lipids in VLDL	0.0292477	0.00421771	1.7e-12	Chalazion	0.031159	0.0257253	0.225812	0.000394197	48.0873
rs684773	3	135956305	C	A	met-d-VLDL_L	Total lipids in VLDL	0.0375523	0.00479349	4.2e-16	Chalazion	-0.0409665	0.0342213	0.231266	0.000503927	61.3719
rs7133378	12	124409502	A	G	met-d-VLDL_L	Total lipids in VLDL	-0.0302004	0.00434301	6e-13	Chalazion	-0.0074217	0.0272325	0.785214	0.000396794	48.3553
rs73015034	19	11209722	A	C	met-d-VLDL_L	Total lipids in VLDL	-0.0605646	0.00613449	6.2e-23	Chalazion	-0.0236279	0.0402553	0.557236	0.000808055	97.4722
rs77697917	17	41840849	T	C	met-d-VLDL_L	Total lipids in VLDL	0.103281	0.0121164	1.8e-18	Chalazion	-0.0275943	0.0699965	0.693415	0.000595194	72.6597
rs8078513	17	17431208	A	C	met-d-VLDL_L	Total lipids in VLDL	0.0542735	0.00884756	1.6e-09	Chalazion	-0.0161289	0.0464849	0.728613	0.000318491	37.6295
rs9616847	22	50868669	T	A	met-d-VLDL_L	Total lipids in VLDL	0.0242607	0.00417614	3.7e-09	Chalazion	-0.00677624	0.0248039	0.784704	0.000279598	33.7487
rs964184	11	116648917	C	G	met-d-VLDL_L	Total lipids in VLDL	-0.202762	0.00596803	1e-200	Chalazion	-0.0113333	0.0347475	0.744303	0.00946603	1154.28
rs9968117	3	52838654	T	C	met-d-VLDL_L	Total lipids in VLDL	-0.0357046	0.00620772	2.2e-08	Chalazion	-0.00494107	0.0427558	0.907998	0.000271049	33.0814
rs998584	6	43757896	A	C	met-d-VLDL_L	Total lipids in VLDL	0.0280854	0.00405011	2.7e-12	Chalazion	0.000341957	0.0246143	0.988916	0.000393903	48.087
rs10455872	6	161010118	G	A	met-d-S_HDL_FC_pct	Free cholesterol to total lipids ratio in small HDL	0.0631626	0.00726459	1e-18	Chalazion	-0.0227588	0.0585668	0.697577	0.000580479	75.5958
rs1057208	20	44563007	T	C	met-d-S_HDL_FC_pct	Free cholesterol to total lipids ratio in small HDL	-0.145545	0.00503841	4.6e-193	Chalazion	-0.0141586	0.0344522	0.6811	0.0064218	834.464
rs10838689	11	47334524	A	G	met-d-S_HDL_FC_pct	Free cholesterol to total lipids ratio in small HDL	0.0344335	0.00514034	3.4e-11	Chalazion	-0.0107546	0.0281347	0.702273	0.000343108	44.8723
rs11075253	16	15148646	A	C	met-d-S_HDL_FC_pct	Free cholesterol to total lipids ratio in small HDL	0.032898	0.00429385	3.3e-15	Chalazion	0.0257265	0.0271561	0.343458	0.00045087	58.701
rs11077558	17	66428002	G	C	met-d-S_HDL_FC_pct	Free cholesterol to total lipids ratio in small HDL	0.0324414	0.00541929	6.7e-10	Chalazion	-0.0158543	0.0322846	0.62337	0.000274778	35.8356
rs111278137	19	45215081	A	G	met-d-S_HDL_FC_pct	Free cholesterol to total lipids ratio in small HDL	-0.0979316	0.013916	3.3e-13	Chalazion	0.0120575	0.121665	0.921056	0.00040564	49.5241
rs111953743	20	44733110	G	A	met-d-S_HDL_FC_pct	Free cholesterol to total lipids ratio in small HDL	0.0624213	0.00979259	1.7e-10	Chalazion	0.0639549	0.0949251	0.500476	0.000320006	40.6322
rs11591147	1	55505647	T	G	met-d-S_HDL_FC_pct	Free cholesterol to total lipids ratio in small HDL	-0.239095	0.0149209	7e-62	Chalazion	0.0336847	0.0651534	0.605151	0.00196118	256.774
rs116009877	6	25715657	A	G	met-d-S_HDL_FC_pct	Free cholesterol to total lipids ratio in small HDL	-0.0619893	0.00775953	8.9e-18	Chalazion	0.0370022	0.0662483	0.576477	0.000508025	63.8209
rs11601507	11	5701074	A	C	met-d-S_HDL_FC_pct	Free cholesterol to total lipids ratio in small HDL	0.0514099	0.00763083	1.3e-12	Chalazion	-0.0426572	0.045498	0.34847	0.000340321	45.3889
rs11789603	9	107647019	T	C	met-d-S_HDL_FC_pct	Free cholesterol to total lipids ratio in small HDL	0.0553694	0.00630809	4.5e-19	Chalazion	0.0251265	0.046731	0.590795	0.000594592	77.0449
rs12700289	7	21686001	T	C	met-d-S_HDL_FC_pct	Free cholesterol to total lipids ratio in small HDL	-0.0236396	0.00393287	8.4e-10	Chalazion	-0.000142168	0.0246746	0.995403	0.000279316	36.1294
rs12740374	1	109817590	T	G	met-d-S_HDL_FC_pct	Free cholesterol to total lipids ratio in small HDL	-0.110643	0.00471131	3.8e-128	Chalazion	-0.0479875	0.0298188	0.10755	0.0042159	551.524
rs142292417	6	30055813	A	T	met-d-S_HDL_FC_pct	Free cholesterol to total lipids ratio in small HDL	-0.0921768	0.015964	1.2e-08	Chalazion	-0.119884	0.105968	0.257918	0.000267425	33.3396
rs147667955	3	12450838	T	C	met-d-S_HDL_FC_pct	Free cholesterol to total lipids ratio in small HDL	-0.155846	0.0234583	8.4e-12	Chalazion	-0.0627841	0.086518	0.468037	0.000348234	44.1365
rs147711004	19	45337918	A	G	met-d-S_HDL_FC_pct	Free cholesterol to total lipids ratio in small HDL	0.144837	0.010725	1.9e-42	Chalazion	0.00309106	0.0609577	0.959558	0.00145739	182.375
rs150966173	19	45421204	T	C	met-d-S_HDL_FC_pct	Free cholesterol to total lipids ratio in small HDL	0.135496	0.0119234	4.5e-33	Chalazion	-0.020229	0.0844691	0.81073	0.000998286	129.138
rs1532085	15	58683366	G	A	met-d-S_HDL_FC_pct	Free cholesterol to total lipids ratio in small HDL	-0.214563	0.00400802	1e-200	Chalazion	0.00905485	0.0247865	0.714878	0.0218229	2865.83
rs1561139	16	56852822	T	G	met-d-S_HDL_FC_pct	Free cholesterol to total lipids ratio in small HDL	0.0290385	0.00396156	1.1e-14	Chalazion	-0.00104661	0.0261833	0.968115	0.000412356	53.7299
rs16939991	15	58555798	G	C	met-d-S_HDL_FC_pct	Free cholesterol to total lipids ratio in small HDL	-0.0539094	0.00441935	8.4e-37	Chalazion	0.0125909	0.0301207	0.675935	0.00113804	148.803
rs183130	16	56991363	T	C	met-d-S_HDL_FC_pct	Free cholesterol to total lipids ratio in small HDL	0.147293	0.00418291	1e-200	Chalazion	0.0209524	0.0272722	0.442329	0.00950419	1239.96
rs187929675	11	117111368	T	C	met-d-S_HDL_FC_pct	Free cholesterol to total lipids ratio in small HDL	0.131748	0.0174712	2.8e-13	Chalazion	-0.0514639	0.11756	0.661555	0.000448742	56.8647
rs194743	14	69286152	C	T	met-d-S_HDL_FC_pct	Free cholesterol to total lipids ratio in small HDL	-0.0282115	0.00475988	2.6e-10	Chalazion	-0.0448446	0.0305619	0.142284	0.000271673	35.1286
rs2066714	9	107586753	C	T	met-d-S_HDL_FC_pct	Free cholesterol to total lipids ratio in small HDL	0.0420575	0.00582525	4.1e-14	Chalazion	-0.0104578	0.0418036	0.802461	0.000397315	52.1264
rs2070895	15	58723939	A	G	met-d-S_HDL_FC_pct	Free cholesterol to total lipids ratio in small HDL	0.263518	0.0047201	1e-200	Chalazion	-0.0249897	0.0279169	0.37071	0.02373	3116.87
rs2091074	6	35006409	T	C	met-d-S_HDL_FC_pct	Free cholesterol to total lipids ratio in small HDL	-0.0247037	0.00448498	9.8e-09	Chalazion	-0.000769433	0.0283304	0.978333	0.0002332	30.3391
rs2229738	11	68562328	T	C	met-d-S_HDL_FC_pct	Free cholesterol to total lipids ratio in small HDL	-0.0517936	0.007861	3.7e-12	Chalazion	-0.0202151	0.0342242	0.554742	0.000330907	43.4107
rs236651	7	75044830	A	G	met-d-S_HDL_FC_pct	Free cholesterol to total lipids ratio in small HDL	-0.023887	0.00415266	4.2e-09	Chalazion	-0.00281847	0.0246089	0.908817	0.000279068	33.088
rs2618566	20	17844684	T	G	met-d-S_HDL_FC_pct	Free cholesterol to total lipids ratio in small HDL	-0.0333602	0.00413819	3.3e-18	Chalazion	-0.0128563	0.026382	0.626036	0.000499266	64.9885
rs2740488	9	107661742	C	A	met-d-S_HDL_FC_pct	Free cholesterol to total lipids ratio in small HDL	-0.058778	0.00445011	2e-40	Chalazion	-0.0281258	0.0307918	0.361023	0.00134685	174.457
rs28807203	19	45173951	C	A	met-d-S_HDL_FC_pct	Free cholesterol to total lipids ratio in small HDL	-0.109277	0.0090797	3.6e-36	Chalazion	0.0145221	0.0501097	0.771964	0.00111742	144.849
rs289754	16	57065556	T	C	met-d-S_HDL_FC_pct	Free cholesterol to total lipids ratio in small HDL	-0.0279359	0.00428272	2e-12	Chalazion	0.0119049	0.0273377	0.663218	0.00033165	42.5487
rs35189848	1	25788422	G	A	met-d-S_HDL_FC_pct	Free cholesterol to total lipids ratio in small HDL	-0.0212828	0.00394244	2.1e-08	Chalazion	0.00684682	0.0244828	0.779739	0.000223759	29.1425
rs35473591	11	61586328	C	CT	met-d-S_HDL_FC_pct	Free cholesterol to total lipids ratio in small HDL	0.103319	0.00412241	6.5e-154	Chalazion	0.0895882	0.0248469	0.00031143	0.00480386	628.142
rs35662434	4	69339933	G	A	met-d-S_HDL_FC_pct	Free cholesterol to total lipids ratio in small HDL	0.0262415	0.00464852	3.5e-09	Chalazion	-0.0136317	0.0287526	0.635425	0.000246655	31.8675
rs3770586	2	169828995	T	C	met-d-S_HDL_FC_pct	Free cholesterol to total lipids ratio in small HDL	-0.0212739	0.00393306	3e-09	Chalazion	-0.0211396	0.024832	0.3946	0.000226057	29.2572
rs3843482	5	74639259	G	T	met-d-S_HDL_FC_pct	Free cholesterol to total lipids ratio in small HDL	0.0406644	0.00405069	2e-23	Chalazion	0.00887368	0.0246178	0.718504	0.00077413	100.779
rs45539536	11	116617895	T	C	met-d-S_HDL_FC_pct	Free cholesterol to total lipids ratio in small HDL	0.0485707	0.00866834	1.2e-08	Chalazion	0.059496	0.0530381	0.261964	0.000240365	31.3962
rs4704834	5	156443066	G	A	met-d-S_HDL_FC_pct	Free cholesterol to total lipids ratio in small HDL	0.0260406	0.00408857	8.5e-11	Chalazion	0.022979	0.0261693	0.379895	0.000310919	40.5657
rs4986970	16	67976320	T	A	met-d-S_HDL_FC_pct	Free cholesterol to total lipids ratio in small HDL	-0.101741	0.0108502	1.4e-22	Chalazion	0.0231935	0.072773	0.749946	0.000678331	87.9258
rs4988235	2	136608646	A	G	met-d-S_HDL_FC_pct	Free cholesterol to total lipids ratio in small HDL	-0.0245703	0.00441695	8.3e-09	Chalazion	-0.00111295	0.0251584	0.964715	0.0002347	30.944
rs5082	1	161193683	A	G	met-d-S_HDL_FC_pct	Free cholesterol to total lipids ratio in small HDL	-0.048039	0.00404539	2.6e-33	Chalazion	0.00275834	0.0250666	0.912377	0.00108658	141.016
rs553427	1	234852760	T	C	met-d-S_HDL_FC_pct	Free cholesterol to total lipids ratio in small HDL	0.0310987	0.00391659	3.9e-16	Chalazion	0.0229608	0.0246398	0.351411	0.000483003	63.0476
rs56325564	17	45766771	A	G	met-d-S_HDL_FC_pct	Free cholesterol to total lipids ratio in small HDL	0.0262356	0.00394935	1.1e-12	Chalazion	0.0182079	0.0245409	0.458122	0.000343742	44.1297
rs563290	2	21288226	A	G	met-d-S_HDL_FC_pct	Free cholesterol to total lipids ratio in small HDL	0.113222	0.00508158	3.5e-119	Chalazion	-0.0196867	0.0313158	0.529578	0.00379271	496.437
rs6078	15	58833993	A	G	met-d-S_HDL_FC_pct	Free cholesterol to total lipids ratio in small HDL	0.124575	0.0116697	3.9e-26	Chalazion	0.00491261	0.0536922	0.927099	0.000869726	113.957
rs62118465	19	45618169	A	C	met-d-S_HDL_FC_pct	Free cholesterol to total lipids ratio in small HDL	0.0349602	0.00621383	1.4e-08	Chalazion	0.0658268	0.0521129	0.206533	0.000253493	31.654
rs67276129	1	55676374	G	T	met-d-S_HDL_FC_pct	Free cholesterol to total lipids ratio in small HDL	0.0576173	0.0100566	3.8e-09	Chalazion	-0.0273718	0.0511735	0.592731	0.000254322	32.8249
rs686030	9	15304782	A	C	met-d-S_HDL_FC_pct	Free cholesterol to total lipids ratio in small HDL	0.0773394	0.00564302	3.5e-47	Chalazion	-0.0402841	0.0381928	0.291537	0.00144422	187.836
rs693668	1	55521109	A	G	met-d-S_HDL_FC_pct	Free cholesterol to total lipids ratio in small HDL	0.0291617	0.0040976	3.5e-12	Chalazion	-0.0100996	0.0247927	0.683743	0.000387672	50.6485
rs705379	7	94953895	A	G	met-d-S_HDL_FC_pct	Free cholesterol to total lipids ratio in small HDL	-0.0226767	0.00396037	6.1e-09	Chalazion	-0.00593303	0.0255277	0.816216	0.000256595	32.786
rs7141597	14	70731728	T	C	met-d-S_HDL_FC_pct	Free cholesterol to total lipids ratio in small HDL	0.0235656	0.00419667	4.3e-09	Chalazion	0.00486001	0.0269458	0.856868	0.000246716	31.5317
rs72769435	16	1016475	G	C	met-d-S_HDL_FC_pct	Free cholesterol to total lipids ratio in small HDL	-0.0328733	0.00625619	4e-08	Chalazion	0.037258	0.0439731	0.396832	0.000211919	27.61
rs73013176	19	11147526	C	T	met-d-S_HDL_FC_pct	Free cholesterol to total lipids ratio in small HDL	-0.132606	0.0188217	1.8e-13	Chalazion	0.00353008	0.18454	0.984738	0.000392297	49.6374
rs738408	22	44324730	T	C	met-d-S_HDL_FC_pct	Free cholesterol to total lipids ratio in small HDL	0.0284615	0.00476034	7.2e-10	Chalazion	0.0894182	0.0286593	0.00180821	0.000274863	35.747
rs74747585	19	45039971	C	T	met-d-S_HDL_FC_pct	Free cholesterol to total lipids ratio in small HDL	-0.0910636	0.012824	3.2e-13	Chalazion	-0.0948465	0.166253	0.568342	0.000406989	50.4246
rs75003668	17	64195431	G	A	met-d-S_HDL_FC_pct	Free cholesterol to total lipids ratio in small HDL	0.0897765	0.011081	4.1e-16	Chalazion	-0.231149	0.11921	0.0525001	0.000519797	65.6398
rs75888243	15	59080390	C	A	met-d-S_HDL_FC_pct	Free cholesterol to total lipids ratio in small HDL	-0.0714677	0.00865498	3.6e-17	Chalazion	0.0169517	0.086067	0.843859	0.000522493	68.1848
rs7707394	5	74472939	A	G	met-d-S_HDL_FC_pct	Free cholesterol to total lipids ratio in small HDL	0.0303735	0.00408377	7.3e-13	Chalazion	-0.0344861	0.0252875	0.172644	0.000423585	55.3181
rs77542162	17	67081278	G	A	met-d-S_HDL_FC_pct	Free cholesterol to total lipids ratio in small HDL	0.0936117	0.0131821	3.5e-12	Chalazion	0.0442402	0.154457	0.774553	0.000388264	50.4302
rs78756050	15	58214313	G	A	met-d-S_HDL_FC_pct	Free cholesterol to total lipids ratio in small HDL	-0.0655745	0.0112315	9.2e-09	Chalazion	0.038119	0.0842304	0.650868	0.000268036	34.0874
rs79172158	10	114091670	C	T	met-d-S_HDL_FC_pct	Free cholesterol to total lipids ratio in small HDL	0.0447783	0.00745701	1.2e-08	Chalazion	-0.00571744	0.0528981	0.913929	0.000278889	36.0583
rs860262	7	28194397	A	C	met-d-S_HDL_FC_pct	Free cholesterol to total lipids ratio in small HDL	0.0222834	0.00393126	1.5e-09	Chalazion	-0.00490774	0.0244682	0.84103	0.000248275	32.1292
rs9471975	6	42919222	C	T	met-d-S_HDL_FC_pct	Free cholesterol to total lipids ratio in small HDL	-0.0266051	0.0039682	1.1e-13	Chalazion	0.0272711	0.0246416	0.268419	0.000344072	44.9513
rs9556403	13	95236825	G	A	met-d-S_HDL_FC_pct	Free cholesterol to total lipids ratio in small HDL	-0.0280745	0.00409154	7.2e-12	Chalazion	-0.0276708	0.0250853	0.269998	0.000359755	47.0815
[truncated: 11,278 more rows]

## Sheet: ST4
Table S4. Information of 1375 SNPs in 123 circulating metabolites harmonise to Chalazion.
SNP	Chromosome	Position	EA	OA	GWAS ID	Exposure	Exposure			Outcome	Outcome			steiger_dir	steiger_pval	R2	F statistics
							Beta	SE	P value		Beta	SE	P value
rs2169387	8	9181395	G	A	met-c-838	Acetoacetate	0.08563	0.015451	3.61002e-08	Chalazion	-0.0590728	0.0345962	0.0877304	TRUE	5.66403e-07	0.00165589	31.937
rs964184	11	116648917	C	G	met-c-838	Acetoacetate	-0.096027	0.014624	6.70965e-11	Chalazion	-0.0113333	0.0347475	0.744303	TRUE	2.70648e-10	0.00225071	43.4441
rs6933521	6	12042473	C	T	met-c-839	Acetate	-0.091667	0.015885	8.10009e-09	Chalazion	-0.00345014	0.0333242	0.91754	TRUE	2.89156e-08	0.00177795	44.0648
rs12578760	12	47105117	T	C	met-c-840	Alanine	0.079667	0.013135	1.36e-09	Chalazion	-0.0461826	0.0364594	0.205267	TRUE	3.16677e-08	0.00157224	39.0403
rs1260326	2	27730940	C	T	met-c-840	Alanine	-0.104582	0.00994	7.39946e-26	Chalazion	0.0668187	0.025793	0.00958142	TRUE	1.3191e-21	0.00504717	114.477
rs149191093	16	70341358	T	C	met-c-840	Alanine	-0.161931	0.024508	4.05042e-11	Chalazion	0.123801	0.0586518	0.0347912	TRUE	4.15536e-09	0.00216715	49.2425
rs2160387	2	65220910	C	T	met-c-840	Alanine	-0.071001	0.009603	1.49005e-13	Chalazion	0.0465939	0.0248235	0.0605174	TRUE	2.79733e-11	0.00242604	60.2902
rs2694917	12	56912864	C	T	met-c-840	Alanine	0.086007	0.012989	3.67959e-11	Chalazion	-0.0207195	0.0313397	0.50853	TRUE	4.81172e-10	0.00207285	51.4969
rs4554975	12	47201814	G	A	met-c-840	Alanine	-0.069135	0.009598	6.12068e-13	Chalazion	0.019585	0.0263667	0.457607	TRUE	1.3293e-11	0.00219144	54.4451
rs35909200	16	72156666	G	T	met-c-846	3-hydroxybutyrate	0.09068	0.012449	3.36977e-13	Chalazion	-0.00808294	0.0327155	0.804856	TRUE	2.98848e-12	0.00229381	55.5114
rs12226389	11	61823630	C	T	met-c-847	Average number of methylene groups per double bond	0.120066	0.016295	2.14981e-13	Chalazion	-0.0479423	0.0324308	0.139329	TRUE	3.97178e-12	0.00436681	59.3201
rs174547	11	61570783	C	T	met-c-847	Average number of methylene groups per double bond	0.313917	0.012168	9.2045e-146	Chalazion	-0.0905872	0.0248358	0.000264856	TRUE	1.63077e-131	0.0473847	672.905
rs34955778	16	15139594	C	T	met-c-847	Average number of methylene groups per double bond	0.077157	0.012505	7.99006e-10	Chalazion	0.0143754	0.0246419	0.559642	TRUE	2.89042e-09	0.00292352	39.6624
rs3741252	11	61511498	T	C	met-c-847	Average number of methylene groups per double bond	-0.117957	0.018843	4.53002e-10	Chalazion	0.0976333	0.0357152	0.0062634	TRUE	2.02511e-08	0.00311018	42.2089
rs7412	19	45412079	T	C	met-c-847	Average number of methylene groups per double bond	0.188136	0.028245	3.26964e-11	Chalazion	0.0693244	0.0546729	0.204803	TRUE	3.25539e-10	0.00383094	52.0089
rs1986734	4	77420784	T	C	met-c-850	Creatinine	0.061874	0.009804	3.03997e-10	Chalazion	-0.0173864	0.0247121	0.481708	TRUE	2.71251e-09	0.00188757	41.4463
rs2079742	17	59465697	C	T	met-c-850	Creatinine	0.095918	0.012827	8.60994e-14	Chalazion	-0.0105223	0.0319975	0.74227	TRUE	7.93672e-13	0.00269326	60.9592
rs3119311	6	160693107	C	T	met-c-850	Creatinine	0.090807	0.015519	5.29005e-09	Chalazion	-0.00865853	0.038042	0.819954	TRUE	1.99316e-08	0.0017393	39.3402
rs6127099	20	52731402	T	A	met-c-850	Creatinine	-0.059969	0.010828	3.27997e-08	Chalazion	0.0792438	0.02729	0.00368706	TRUE	4.20846e-06	0.00144275	35.8392
rs61524473	15	45646283	C	T	met-c-850	Creatinine	0.085246	0.010626	1.21004e-15	Chalazion	0.024958	0.0263713	0.34394	TRUE	6.21794e-14	0.00279067	69.4107
rs11644601	16	15172118	C	T	met-c-851	Average number of double bonds in a fatty acid chain	0.072982	0.012764	1.10999e-08	Chalazion	0.0210225	0.0270822	0.437603	TRUE	5.65291e-08	0.0021384	33.6856
rs12226389	11	61823630	C	T	met-c-851	Average number of double bonds in a fatty acid chain	-0.093173	0.015196	8.98008e-10	Chalazion	-0.0479423	0.0324308	0.139329	TRUE	1.28849e-08	0.00261873	41.2797
rs174546	11	61569830	T	C	met-c-851	Average number of double bonds in a fatty acid chain	-0.293062	0.012231	8.14704e-127	Chalazion	-0.0905833	0.0248357	0.000265015	TRUE	1.75076e-113	0.04132	581.819
rs3741252	11	61511498	T	C	met-c-851	Average number of double bonds in a fatty acid chain	0.104802	0.018198	8.69e-09	Chalazion	0.0976333	0.0357152	0.0062634	TRUE	4.13318e-07	0.00230717	36.3596
rs72654473	19	45414399	A	C	met-c-851	Average number of double bonds in a fatty acid chain	-0.124511	0.022548	3.42997e-08	Chalazion	0.0447555	0.0469739	0.340705	TRUE	1.97762e-07	0.0022132	34.873
rs1077835	15	58723426	G	A	met-c-853	Free cholesterol to esterified cholesterol ratio	0.101367	0.014484	4.05976e-12	Chalazion	-0.021904	0.0279502	0.433228	TRUE	1.93294e-11	0.00385073	52.1433
rs112032422	19	11190292	C	T	met-c-853	Free cholesterol to esterified cholesterol ratio	-0.215268	0.020407	1.39991e-25	Chalazion	-0.00763185	0.0403395	0.849944	TRUE	7.12301e-25	0.00870439	118.471
rs11591147	1	55505647	T	G	met-c-853	Free cholesterol to esterified cholesterol ratio	-0.461292	0.039818	1.63005e-30	Chalazion	0.0336847	0.0651534	0.605151	TRUE	2.37425e-29	0.0118841	162.244
rs144064722	4	73406173	G	A	met-c-853	Free cholesterol to esterified cholesterol ratio	0.276179	0.039473	4.1096e-12	Chalazion	-0.0340812	0.0727426	0.639415	TRUE	1.28755e-11	0.0039142	53.0022
rs174418	15	58687603	C	T	met-c-853	Free cholesterol to esterified cholesterol ratio	-0.069461	0.01255	4.14e-08	Chalazion	-0.00650818	0.0246132	0.791458	TRUE	7.5666e-08	0.00237482	32.1173
rs174547	11	61570783	C	T	met-c-853	Free cholesterol to esterified cholesterol ratio	-0.0712	0.012495	1.63001e-08	Chalazion	-0.0905872	0.0248358	0.000264856	TRUE	1.03997e-06	0.00243757	32.9705
rs182695896	4	74813227	C	A	met-c-853	Free cholesterol to esterified cholesterol ratio	0.318716	0.046608	1.22999e-11	Chalazion	0.1179	0.0777539	0.129437	TRUE	1.43214e-10	0.0041933	56.8101
rs190934192	1	55334001	A	G	met-c-853	Free cholesterol to esterified cholesterol ratio	-0.33517	0.043303	1.71989e-14	Chalazion	-0.04884	0.18141	0.787758	TRUE	4.82982e-14	0.00601552	81.6526
rs3005923	1	56801542	A	G	met-c-853	Free cholesterol to esterified cholesterol ratio	-0.299312	0.04232	2.40991e-12	Chalazion	0.0186209	0.0772372	0.809488	TRUE	5.64677e-12	0.00501754	68.0331
rs3741298	11	116657561	T	C	met-c-853	Free cholesterol to esterified cholesterol ratio	-0.081907	0.014524	2.29002e-08	Chalazion	-0.0318511	0.0290104	0.272239	TRUE	1.04489e-07	0.00237659	32.1437
rs4075673	2	21150787	C	T	met-c-853	Free cholesterol to esterified cholesterol ratio	-0.084433	0.012564	2.74979e-11	Chalazion	0.0200962	0.0249555	0.420657	TRUE	1.24154e-10	0.00342201	46.3352
rs629301	1	109818306	T	G	met-c-853	Free cholesterol to esterified cholesterol ratio	0.118256	0.014913	3.88956e-15	Chalazion	0.04825	0.0298088	0.105522	TRUE	8.56556e-14	0.00469977	63.7229
rs7412	19	45412079	T	C	met-c-853	Free cholesterol to esterified cholesterol ratio	-0.44132	0.028094	1.13999e-54	Chalazion	0.0693244	0.0546729	0.204803	TRUE	1.18121e-51	0.0210578	290.181
rs79225634	5	74619639	T	C	met-c-853	Free cholesterol to esterified cholesterol ratio	0.095374	0.012939	2.77971e-13	Chalazion	-0.0168683	0.0255007	0.508302	TRUE	1.2536e-12	0.00414768	56.1936
rs8107974	19	19388500	T	A	met-c-853	Free cholesterol to esterified cholesterol ratio	-0.142575	0.024947	1.47999e-08	Chalazion	-0.0598356	0.0500328	0.231725	TRUE	7.70031e-08	0.00246148	33.2898
rs1077835	15	58723426	G	A	met-c-855	Omega-3 fatty acids	0.088821	0.014466	1.07999e-09	Chalazion	-0.021904	0.0279502	0.433228	TRUE	4.37523e-09	0.00295664	40.1397
rs11604424	11	116651115	T	C	met-c-855	Omega-3 fatty acids	-0.090079	0.014237	3.32001e-10	Chalazion	-0.0229789	0.0284642	0.4195	TRUE	1.46596e-09	0.00299155	40.6211
rs1260326	2	27730940	C	T	met-c-855	Omega-3 fatty acids	-0.096804	0.012677	3.36977e-14	Chalazion	0.0668187	0.025793	0.00958142	TRUE	2.85039e-12	0.00433433	58.9511
rs143988316	19	19667254	T	C	met-c-855	Omega-3 fatty acids	-0.171397	0.024385	2.94985e-12	Chalazion	-0.0371549	0.0493812	0.451804	TRUE	1.52014e-11	0.00379135	51.5188
rs145717049	19	19130096	T	C	met-c-855	Omega-3 fatty acids	-0.191179	0.032739	6.67006e-09	Chalazion	0.0690245	0.054856	0.208289	TRUE	4.17846e-08	0.00308536	41.8865
rs174546	11	61569830	T	C	met-c-855	Omega-3 fatty acids	-0.15381	0.012443	1.18987e-34	Chalazion	-0.0905833	0.0248357	0.000265015	TRUE	4.24923e-30	0.0113831	155.925
rs115849089	8	19912370	A	G	met-c-857	Omega-7, omega-9 and saturated fatty acids	-0.121694	0.019997	1.47999e-09	Chalazion	0.00544008	0.0393229	0.889969	TRUE	2.82854e-09	0.00282941	38.3055
rs1260326	2	27730940	C	T	met-c-857	Omega-7, omega-9 and saturated fatty acids	-0.114903	0.012663	1.94984e-19	Chalazion	0.0668187	0.025793	0.00958142	TRUE	4.74313e-17	0.00610712	82.9773
rs174418	15	58687603	C	T	met-c-857	Omega-7, omega-9 and saturated fatty acids	-0.090144	0.012535	9.00949e-13	Chalazion	-0.00650818	0.0246132	0.791458	TRUE	2.55977e-12	0.00399962	54.2198
rs1800588	15	58723675	T	C	met-c-857	Omega-7, omega-9 and saturated fatty acids	0.14167	0.014458	2.11009e-22	Chalazion	-0.0224354	0.0282492	0.427082	TRUE	3.42523e-21	0.00750743	102.132
rs8107974	19	19388500	T	A	met-c-857	Omega-7, omega-9 and saturated fatty acids	-0.150922	0.024943	1.84001e-09	Chalazion	-0.0598356	0.0500328	0.231725	TRUE	1.17954e-08	0.00275702	37.3255
rs9358816	6	24988520	C	T	met-c-857	Omega-7, omega-9 and saturated fatty acids	-0.070867	0.012541	1.97002e-08	Chalazion	0.0120887	0.0248406	0.626506	TRUE	5.09663e-08	0.00245872	33.2769
rs964184	11	116648917	C	G	met-c-857	Omega-7, omega-9 and saturated fatty acids	-0.147383	0.017332	2.93022e-17	Chalazion	-0.0113333	0.0347475	0.744303	TRUE	1.31195e-16	0.00535239	72.6569
rs115849089	8	19912370	A	G	met-c-863	Glycoprotein acetyls	-0.105483	0.017163	1.29e-09	Chalazion	0.00544008	0.0393229	0.889969	TRUE	2.70023e-09	0.002028	39.1447
rs1260326	2	27730940	C	T	met-c-863	Glycoprotein acetyls	-0.087164	0.010619	5.23962e-16	Chalazion	0.0668187	0.025793	0.00958142	TRUE	1.44644e-13	0.00351532	67.9721
rs13234157	7	72971728	A	C	met-c-863	Glycoprotein acetyls	-0.110069	0.015818	6.36063e-12	Chalazion	-0.0590824	0.0368262	0.108635	TRUE	1.52165e-10	0.0026109	50.4229
rs144064722	4	73406173	G	A	met-c-863	Glycoprotein acetyls	0.189054	0.034025	4.08997e-08	Chalazion	-0.0340812	0.0727426	0.639415	TRUE	1.15908e-07	0.00176011	33.9613
rs182695896	4	74813227	C	A	met-c-863	Glycoprotein acetyls	0.295073	0.040829	9.56974e-13	Chalazion	0.1179	0.0777539	0.129437	TRUE	2.31833e-11	0.00328324	63.4534
rs28929474	14	94844947	T	C	met-c-863	Glycoprotein acetyls	-0.286434	0.038711	2.74031e-13	Chalazion	0.137723	0.0880877	0.117939	TRUE	7.86286e-12	0.00297206	57.4274
rs77303550	16	72079657	T	C	met-c-863	Glycoprotein acetyls	0.15289	0.013242	4.04017e-30	Chalazion	-0.065509	0.0312136	0.0358402	TRUE	6.24362e-27	0.00708661	137.498
rs964184	11	116648917	C	G	met-c-863	Glycoprotein acetyls	-0.105417	0.01456	8.69961e-13	Chalazion	-0.0113333	0.0347475	0.744303	TRUE	3.17626e-12	0.00271254	52.402
rs11633043	15	58837722	A	G	met-c-865	Mean diameter for HDL particles	0.117241	0.014171	2.40991e-16	Chalazion	-0.0638766	0.0316568	0.0436144	TRUE	3.28924e-14	0.00393917	76.1882
rs1532085	15	58683366	G	A	met-c-865	Mean diameter for HDL particles	-0.229547	0.010398	3.25837e-106	Chalazion	0.00905485	0.0247865	0.714878	TRUE	8.16163e-101	0.0253994	502.228
rs174578	11	61605499	A	T	met-c-865	Mean diameter for HDL particles	-0.097718	0.010484	2.49977e-20	Chalazion	-0.0896231	0.0248259	0.000306112	TRUE	1.73223e-16	0.00459073	88.839
rs1883025	9	107664301	T	C	met-c-865	Mean diameter for HDL particles	-0.073084	0.01304	2.77997e-08	Chalazion	-0.0269973	0.0309834	0.383566	TRUE	1.48459e-07	0.00166938	32.2194
rs2070895	15	58723939	A	G	met-c-865	Mean diameter for HDL particles	0.24337	0.011936	7.00003e-91	Chalazion	-0.0249897	0.0279169	0.37071	TRUE	2.7104e-85	0.0221414	436.303
rs247617	16	56990716	A	C	met-c-865	Mean diameter for HDL particles	0.177049	0.011403	1.83021e-53	Chalazion	0.0213519	0.0272666	0.433579	TRUE	3.15905e-50	0.012876	251.305
rs3741521	12	125264293	A	G	met-c-865	Mean diameter for HDL particles	-0.06235	0.010701	7.72005e-09	Chalazion	0.0149985	0.0248917	0.546807	TRUE	3.16799e-08	0.00186949	36.0887
rs59347135	8	19750044	G	C	met-c-865	Mean diameter for HDL particles	-0.172757	0.029756	8.72007e-09	Chalazion	-0.0128554	0.0628816	0.838011	TRUE	2.10806e-08	0.00221956	42.8549
rs6065904	20	44534651	A	G	met-c-865	Mean diameter for HDL particles	-0.177828	0.012178	1.72982e-47	Chalazion	-0.00854948	0.0294251	0.771395	TRUE	2.80955e-45	0.0113102	220.441
rs67053123	12	125353810	A	T	met-c-865	Mean diameter for HDL particles	0.10677	0.014835	9.81974e-13	Chalazion	0.0238508	0.0333078	0.473946	TRUE	7.99891e-12	0.00286495	55.3605
rs7412	19	45412079	T	C	met-c-865	Mean diameter for HDL particles	0.150012	0.026119	1.25e-08	Chalazion	0.0693244	0.0546729	0.204803	TRUE	8.88306e-08	0.00235943	37.7904
rs75551077	8	19840408	C	G	met-c-865	Mean diameter for HDL particles	0.137544	0.018378	1.20005e-13	Chalazion	0.0184341	0.0431603	0.6693	TRUE	6.78287e-13	0.00298721	57.7239
rs1801020	5	176836532	G	A	met-c-866	Histidine	0.077702	0.011791	5.83042e-11	Chalazion	0.0332382	0.0278314	0.232372	TRUE	8.29722e-10	0.0023918	46.1286
rs1998848	14	21492229	A	G	met-c-866	Histidine	0.147485	0.023554	4.90998e-10	Chalazion	0.0985277	0.0523285	0.0597187	TRUE	1.49365e-08	0.00222389	42.8764
rs3733402	4	187158034	A	G	met-c-866	Histidine	0.081302	0.010423	9.13903e-15	Chalazion	-0.0289739	0.0247114	0.241001	TRUE	2.46673e-13	0.00324388	62.6121
rs73216231	12	96384437	T	A	met-c-866	Histidine	0.120814	0.016102	8.93923e-14	Chalazion	0.0161433	0.0389905	0.678852	TRUE	5.78587e-13	0.00303031	58.4714
rs7954638	12	96314795	A	C	met-c-866	Histidine	-0.081992	0.010472	7.24937e-15	Chalazion	-0.0245196	0.0246004	0.318902	TRUE	1.47368e-13	0.00335716	64.8026
rs10449300	1	109381904	G	A	met-c-867	Total cholesterol in IDL	-0.065719	0.011132	6.02005e-09	Chalazion	0.00831554	0.0260365	0.749439	TRUE	1.41406e-08	0.00192546	37.1714
rs11591147	1	55505647	T	G	met-c-867	Total cholesterol in IDL	-0.499655	0.034767	1.54989e-45	Chalazion	0.0336847	0.0651534	0.605151	TRUE	5.23184e-44	0.0148653	241.177
rs142130958	19	11190652	A	G	met-c-867	Total cholesterol in IDL	-0.237703	0.017229	4.19952e-42	Chalazion	-0.00761007	0.0403397	0.850367	TRUE	9.76424e-41	0.0103391	201.315
rs144064722	4	73406173	G	A	met-c-867	Total cholesterol in IDL	0.199063	0.034073	8.62005e-09	Chalazion	-0.0340812	0.0727426	0.639415	TRUE	2.43456e-08	0.00195307	37.6976
rs1532085	15	58683366	G	A	met-c-867	Total cholesterol in IDL	-0.090541	0.010508	2.08018e-17	Chalazion	0.00905485	0.0247865	0.714878	TRUE	1.05808e-16	0.00395158	76.453
rs182695896	4	74813227	C	A	met-c-867	Total cholesterol in IDL	0.259788	0.040896	3.89e-10	Chalazion	0.1179	0.0777539	0.129437	TRUE	5.41084e-09	0.00254458	49.1489
rs185415345	1	56625395	A	G	met-c-867	Total cholesterol in IDL	-0.164108	0.027295	3.15e-09	Chalazion	-0.0227736	0.0722058	0.752459	TRUE	7.54189e-09	0.00239089	46.1734
rs1883711	20	39179822	C	G	met-c-867	Total cholesterol in IDL	0.148789	0.024719	3.02002e-09	Chalazion	0.0640139	0.0509005	0.208527	TRUE	2.5583e-08	0.00236852	45.7402
rs190934192	1	55334001	A	G	met-c-867	Total cholesterol in IDL	-0.387896	0.039989	1.21004e-21	Chalazion	-0.04884	0.18141	0.787758	TRUE	7.0711e-21	0.00704346	136.676
rs261334	15	58726744	C	G	met-c-867	Total cholesterol in IDL	-0.118778	0.012312	1.99986e-21	Chalazion	0.0277984	0.0288729	0.335656	TRUE	5.06512e-20	0.00500734	96.972
rs2980860	8	126485337	G	A	met-c-867	Total cholesterol in IDL	-0.064919	0.010295	5.19996e-10	Chalazion	-0.0029077	0.02447	0.905412	TRUE	1.00381e-09	0.00210412	40.6255
rs3005923	1	56801542	A	G	met-c-867	Total cholesterol in IDL	-0.344751	0.036201	6.41062e-21	Chalazion	0.0186209	0.0772372	0.809488	TRUE	3.33885e-20	0.00637176	123.533
rs553741	1	55520408	C	G	met-c-867	Total cholesterol in IDL	0.07988	0.010918	5.67022e-13	Chalazion	-0.00807667	0.0255499	0.751915	TRUE	1.84129e-12	0.00299281	57.8447
rs62523994	8	145026582	A	G	met-c-867	Total cholesterol in IDL	0.060131	0.010607	2.34002e-08	Chalazion	0.0710125	0.0248706	0.00429992	TRUE	1.15751e-06	0.00172142	33.2221
rs629301	1	109818306	T	G	met-c-867	Total cholesterol in IDL	0.126845	0.012412	7.50931e-24	Chalazion	0.04825	0.0298088	0.105522	TRUE	1.09064e-21	0.0054575	105.749
rs635634	9	136155000	T	C	met-c-867	Total cholesterol in IDL	0.082768	0.012828	2.06001e-10	Chalazion	-0.00146222	0.0304527	0.961704	TRUE	3.67529e-10	0.00219661	42.4174
rs6756629	2	44065090	A	G	met-c-867	Total cholesterol in IDL	-0.128503	0.018819	1.72982e-11	Chalazion	-0.0510665	0.0445669	0.251861	TRUE	1.75292e-10	0.00247413	47.7973
rs7412	19	45412079	T	C	met-c-867	Total cholesterol in IDL	-0.533115	0.025827	5.08042e-92	Chalazion	0.0693244	0.0546729	0.204803	TRUE	1.68015e-87	0.0297986	490.777
rs79225634	5	74619639	T	C	met-c-867	Total cholesterol in IDL	0.089963	0.010812	2.45019e-16	Chalazion	-0.0168683	0.0255007	0.508302	TRUE	1.97357e-15	0.00369793	71.5087
rs952275	2	21221399	G	T	met-c-867	Total cholesterol in IDL	0.108865	0.010349	3.58014e-25	Chalazion	0.0230726	0.0248261	0.352698	TRUE	1.2847e-23	0.00579812	112.37
rs111543310	15	59531818	C	T	met-c-874	Total cholesterol in large HDL	0.337634	0.048705	6.88018e-12	Chalazion	-0.0321691	0.0827497	0.69746	TRUE	2.81399e-11	0.00358026	69.2251
rs11632618	15	58724706	A	G	met-c-874	Total cholesterol in large HDL	0.215139	0.023086	2.90001e-20	Chalazion	0.0449499	0.0567267	0.428131	TRUE	9.09881e-19	0.00518857	112.407
rs174583	11	61609750	T	C	met-c-874	Total cholesterol in large HDL	-0.077831	0.010132	2.92012e-14	Chalazion	-0.0901621	0.0248403	0.000283779	TRUE	4.88814e-11	0.00288792	62.4293
rs1883025	9	107664301	T	C	met-c-874	Total cholesterol in large HDL	-0.072156	0.012455	9.85009e-09	Chalazion	-0.0269973	0.0309834	0.383566	TRUE	6.30576e-08	0.00162601	35.1024
rs247617	16	56990716	A	C	met-c-874	Total cholesterol in large HDL	0.209633	0.01079	1.93019e-82	Chalazion	0.0213519	0.0272666	0.433579	TRUE	2.69359e-77	0.0183693	403.286
rs261291	15	58680178	C	T	met-c-874	Total cholesterol in large HDL	0.179384	0.010165	2.39001e-68	Chalazion	-0.00259774	0.0250988	0.917566	TRUE	3.01483e-65	0.0150545	329.43
rs291	8	19815852	C	T	met-c-874	Total cholesterol in large HDL	0.10065	0.011676	1.45011e-17	Chalazion	0.000184674	0.0291086	0.994938	TRUE	6.34261e-17	0.00359927	77.8408
rs429358	19	45411941	C	T	met-c-874	Total cholesterol in large HDL	-0.091553	0.013419	1.46016e-11	Chalazion	-0.0222116	0.0318066	0.484969	TRUE	1.1213e-10	0.00236532	51.0935
rs59347135	8	19750044	G	C	met-c-874	Total cholesterol in large HDL	-0.167291	0.028587	6.99005e-09	Chalazion	-0.0128554	0.0628816	0.838011	TRUE	1.8247e-08	0.00230916	49.8775
rs60439253	15	58874532	T	C	met-c-874	Total cholesterol in large HDL	0.235306	0.028232	1.6099e-16	Chalazion	0.00347227	0.0652014	0.957529	TRUE	6.10574e-16	0.00376365	75.7764
rs6065904	20	44534651	A	G	met-c-874	Total cholesterol in large HDL	-0.135338	0.011671	1.71989e-30	Chalazion	-0.00854948	0.0294251	0.771395	TRUE	5.66549e-29	0.0064616	140.186
rs6544366	2	21204025	T	G	met-c-874	Total cholesterol in large HDL	0.064093	0.011001	8.13992e-09	Chalazion	0.00402388	0.0272921	0.882787	TRUE	1.94881e-08	0.00161127	34.7837
rs67053123	12	125353810	A	T	met-c-874	Total cholesterol in large HDL	0.092051	0.014556	3.89996e-10	Chalazion	0.0238508	0.0333078	0.473946	TRUE	2.49421e-09	0.00214289	46.285
rs964184	11	116648917	C	G	met-c-874	Total cholesterol in large HDL	0.081863	0.014048	8.06993e-09	Chalazion	-0.0113333	0.0347475	0.744303	TRUE	2.48169e-08	0.00159657	34.4675
rs111543310	15	59531818	C	T	met-c-876	Free cholesterol in large HDL	0.332984	0.048653	1.24997e-11	Chalazion	-0.0321691	0.0827497	0.69746	TRUE	5.02223e-11	0.00348232	67.3248
rs11632618	15	58724706	A	G	met-c-876	Free cholesterol in large HDL	0.221945	0.023066	1.65006e-21	Chalazion	0.0449499	0.0567267	0.428131	TRUE	6.29138e-20	0.00552196	119.676
rs174578	11	61605499	A	T	met-c-876	Free cholesterol in large HDL	-0.081677	0.010039	8.02047e-16	Chalazion	-0.0896231	0.0248259	0.000306112	TRUE	2.22838e-12	0.00318441	68.8401
rs1883025	9	107664301	T	C	met-c-876	Free cholesterol in large HDL	-0.070511	0.012444	2.04e-08	Chalazion	-0.0269973	0.0309834	0.383566	TRUE	1.24556e-07	0.00155271	33.5193
rs247617	16	56990716	A	C	met-c-876	Free cholesterol in large HDL	0.196555	0.010789	9.46891e-73	Chalazion	0.0213519	0.0272666	0.433579	TRUE	3.79367e-68	0.016149	353.756
rs261291	15	58680178	C	T	met-c-876	Free cholesterol in large HDL	0.180778	0.010154	1.46994e-69	Chalazion	-0.00259774	0.0250988	0.917566	TRUE	2.2616e-66	0.0152894	334.664
rs291	8	19815852	C	T	met-c-876	Free cholesterol in large HDL	0.104066	0.011665	1.03992e-18	Chalazion	0.000184674	0.0291086	0.994938	TRUE	5.14076e-18	0.00384774	83.2391
rs429358	19	45411941	C	T	met-c-876	Free cholesterol in large HDL	-0.074117	0.013415	4.53002e-08	Chalazion	-0.0222116	0.0318066	0.484969	TRUE	2.08666e-07	0.00155018	33.4598
rs59347135	8	19750044	G	C	met-c-876	Free cholesterol in large HDL	-0.162555	0.028558	1.75999e-08	Chalazion	-0.0128554	0.0628816	0.838011	TRUE	4.4298e-08	0.00218036	47.0916
rs60439253	15	58874532	T	C	met-c-876	Free cholesterol in large HDL	0.240713	0.028204	2.96006e-17	Chalazion	0.00347227	0.0652014	0.957529	TRUE	1.21849e-16	0.00393849	79.3146
rs6065904	20	44534651	A	G	met-c-876	Free cholesterol in large HDL	-0.134677	0.011662	2.86022e-30	Chalazion	-0.00854948	0.0294251	0.771395	TRUE	9.51991e-29	0.0063986	138.816
rs6544366	2	21204025	T	G	met-c-876	Free cholesterol in large HDL	0.062056	0.010993	2.30001e-08	Chalazion	0.00402388	0.0272921	0.882787	TRUE	5.30082e-08	0.00151047	32.6058
rs67053123	12	125353810	A	T	met-c-876	Free cholesterol in large HDL	0.094605	0.014543	1.2e-10	Chalazion	0.0238508	0.0333078	0.473946	TRUE	8.38e-10	0.00226347	48.8974
rs6957745	7	73056750	C	T	met-c-876	Free cholesterol in large HDL	0.076424	0.013281	1.23001e-08	Chalazion	-0.0107609	0.0322356	0.738514	TRUE	3.75584e-08	0.00169108	36.5045
rs964184	11	116648917	C	G	met-c-876	Free cholesterol in large HDL	0.082982	0.014035	4.83994e-09	Chalazion	-0.0113333	0.0347475	0.744303	TRUE	1.53968e-08	0.0016405	35.419
rs10449300	1	109381904	G	A	met-c-883	Total lipids in large LDL	-0.06436	0.011128	1.29e-08	Chalazion	0.00831554	0.0260365	0.749439	TRUE	2.77657e-08	0.00184665	35.6472
rs11591147	1	55505647	T	G	met-c-883	Total lipids in large LDL	-0.516356	0.034738	2.07014e-48	Chalazion	0.0336847	0.0651534	0.605151	TRUE	5.78366e-47	0.0158756	257.833
rs142130958	19	11190652	A	G	met-c-883	Total lipids in large LDL	-0.239755	0.017221	1.10994e-42	Chalazion	-0.00761007	0.0403397	0.850367	TRUE	1.89077e-41	0.0105183	204.843
rs144064722	4	73406173	G	A	met-c-883	Total lipids in large LDL	0.241981	0.034034	2.72019e-12	Chalazion	-0.0340812	0.0727426	0.639415	TRUE	9.72255e-12	0.00288602	55.7572
rs182695896	4	74813227	C	A	met-c-883	Total lipids in large LDL	0.316113	0.040842	2.72019e-14	Chalazion	0.1179	0.0777539	0.129437	TRUE	6.82678e-13	0.00376757	72.8606
rs185415345	1	56625395	A	G	met-c-883	Total lipids in large LDL	-0.163107	0.027284	4.14e-09	Chalazion	-0.0227736	0.0722058	0.752459	TRUE	9.1884e-09	0.00236182	45.6105
rs190934192	1	55334001	A	G	met-c-883	Total lipids in large LDL	-0.390778	0.039953	6.6604e-22	Chalazion	-0.04884	0.18141	0.787758	TRUE	3.34922e-21	0.00714851	138.729
rs193084249	1	26987646	G	A	met-c-883	Total lipids in large LDL	0.177747	0.031258	2.24999e-08	Chalazion	-0.0319843	0.0630214	0.611794	TRUE	6.04755e-08	0.00196494	37.935
rs2207132	20	39142516	A	G	met-c-883	Total lipids in large LDL	0.146056	0.024531	4.78002e-09	Chalazion	0.0617458	0.0497513	0.214572	TRUE	3.59705e-08	0.00239495	46.2494
rs261334	15	58726744	C	G	met-c-883	Total lipids in large LDL	-0.071919	0.012327	9.64007e-09	Chalazion	0.0277984	0.0288729	0.335656	TRUE	4.84595e-08	0.00183579	35.4388
rs2965155	19	45188471	C	T	met-c-883	Total lipids in large LDL	-0.05945	0.010485	2.47002e-08	Chalazion	0.0374601	0.0247603	0.130303	TRUE	2.32708e-07	0.00174059	33.5996
rs2980860	8	126485337	G	A	met-c-883	Total lipids in large LDL	-0.069642	0.010289	2.81968e-11	Chalazion	-0.0029077	0.02447	0.905412	TRUE	5.42768e-11	0.00242141	46.7666
rs3005923	1	56801542	A	G	met-c-883	Total lipids in large LDL	-0.337848	0.036186	4.25991e-20	Chalazion	0.0186209	0.0772372	0.809488	TRUE	1.77987e-19	0.00611915	118.605
rs34042070	16	72101525	G	C	met-c-883	Total lipids in large LDL	0.072208	0.012872	3.47e-08	Chalazion	0.0328452	0.0308833	0.287542	TRUE	1.83392e-07	0.00166278	32.0884
rs3741298	11	116657561	T	C	met-c-883	Total lipids in large LDL	-0.07587	0.012206	9.84011e-10	Chalazion	-0.0318511	0.0290104	0.272239	TRUE	6.75195e-09	0.00202973	39.1864
rs553741	1	55520408	C	G	met-c-883	Total lipids in large LDL	0.075014	0.010915	1.39991e-11	Chalazion	-0.00807667	0.0255499	0.751915	TRUE	3.72615e-11	0.0026393	50.9939
rs62120792	2	21092488	C	T	met-c-883	Total lipids in large LDL	-0.093785	0.014926	6.46994e-10	Chalazion	-0.0105606	0.0345789	0.760058	TRUE	1.502e-09	0.00210675	40.6765
rs629301	1	109818306	T	G	met-c-883	Total lipids in large LDL	0.132521	0.012404	8.00018e-26	Chalazion	0.04825	0.0298088	0.105522	TRUE	1.26416e-23	0.00595685	115.482
rs635634	9	136155000	T	C	met-c-883	Total lipids in large LDL	0.076786	0.012824	3.91003e-09	Chalazion	-0.00146222	0.0304527	0.961704	TRUE	6.04232e-09	0.00189057	36.4964
rs6756629	2	44065090	A	G	met-c-883	Total lipids in large LDL	-0.131195	0.0188	6.79047e-12	Chalazion	-0.0510665	0.0445669	0.251861	TRUE	6.68856e-11	0.00257888	49.8261
rs73066442	7	21592973	G	A	met-c-883	Total lipids in large LDL	0.072435	0.011947	2.49e-09	Chalazion	-0.0170456	0.0285359	0.55028	TRUE	8.2601e-09	0.00196245	37.8848
rs7412	19	45412079	T	C	met-c-883	Total lipids in large LDL	-0.572611	0.025756	4.81948e-106	Chalazion	0.0693244	0.0546729	0.204803	TRUE	3.02095e-101	0.0343775	568.874
rs79225634	5	74619639	T	C	met-c-883	Total lipids in large LDL	0.091987	0.010807	5.75043e-17	Chalazion	-0.0168683	0.0255007	0.508302	TRUE	4.339e-16	0.00386619	74.7752
rs934197	2	21267461	A	G	met-c-883	Total lipids in large LDL	0.115894	0.011465	2.77013e-23	Chalazion	-0.0374104	0.0271708	0.168556	TRUE	1.80566e-21	0.00547103	105.974
rs10184290	2	21093216	C	T	met-c-885	Phospholipids in large LDL	-0.09442	0.014597	1.81001e-10	Chalazion	-0.010064	0.0345434	0.770788	TRUE	5.4839e-10	0.00206168	44.5106
rs11591147	1	55505647	T	G	met-c-885	Phospholipids in large LDL	-0.505262	0.034777	1.46994e-46	Chalazion	0.0336847	0.0651534	0.605151	TRUE	6.1199e-45	0.0152008	246.704
rs142130958	19	11190652	A	G	met-c-885	Phospholipids in large LDL	-0.231537	0.016366	3.10027e-44	Chalazion	-0.00761007	0.0403397	0.850367	TRUE	1.71524e-42	0.0101169	220.218
rs144064722	4	73406173	G	A	met-c-885	Phospholipids in large LDL	0.227362	0.03406	4.66982e-11	Chalazion	-0.0340812	0.0727426	0.639415	TRUE	1.68078e-10	0.00254784	49.207
rs182695896	4	74813227	C	A	met-c-885	Phospholipids in large LDL	0.301878	0.040884	3.34965e-13	Chalazion	0.1179	0.0777539	0.129437	TRUE	8.10293e-12	0.0034359	66.4242
rs185415345	1	56625395	A	G	met-c-885	Phospholipids in large LDL	-0.157552	0.027304	1.28e-08	Chalazion	-0.0227736	0.0722058	0.752459	TRUE	2.9742e-08	0.00220368	42.5499
rs190934192	1	55334001	A	G	met-c-885	Phospholipids in large LDL	-0.377395	0.039997	1.36994e-20	Chalazion	-0.04884	0.18141	0.787758	TRUE	7.80598e-20	0.00666727	129.327
rs193084249	1	26987646	G	A	met-c-885	Phospholipids in large LDL	0.173075	0.031279	4.89001e-08	Chalazion	-0.0319843	0.0630214	0.611794	TRUE	1.37616e-07	0.001863	35.9633
rs2207132	20	39142516	A	G	met-c-885	Phospholipids in large LDL	0.144336	0.024547	6.74994e-09	Chalazion	0.0617458	0.0497513	0.214572	TRUE	5.39863e-08	0.00233887	45.164
rs261334	15	58726744	C	G	met-c-885	Phospholipids in large LDL	-0.08136	0.011944	1.86982e-11	Chalazion	0.0277984	0.0288729	0.335656	TRUE	1.826e-10	0.00230666	49.8142
rs2954022	8	126482621	A	C	met-c-885	Phospholipids in large LDL	-0.064485	0.009804	8.92072e-11	Chalazion	-0.00348532	0.024466	0.88672	TRUE	2.20751e-10	0.00207715	44.8475
rs3005923	1	56801542	A	G	met-c-885	Phospholipids in large LDL	-0.327754	0.036217	4.56037e-19	Chalazion	0.0186209	0.0772372	0.809488	TRUE	2.17974e-18	0.00575897	111.583
rs3741298	11	116657561	T	C	met-c-885	Phospholipids in large LDL	-0.077936	0.011803	7.5405e-11	Chalazion	-0.0318511	0.0290104	0.272239	TRUE	8.23262e-10	0.00209699	45.2724
rs553741	1	55520408	C	G	met-c-885	Phospholipids in large LDL	0.068023	0.010563	2.17e-10	Chalazion	-0.00807667	0.0255499	0.751915	TRUE	6.79631e-10	0.00216663	46.7857
rs629301	1	109818306	T	G	met-c-885	Phospholipids in large LDL	0.12018	0.011929	2.9703e-23	Chalazion	0.04825	0.0298088	0.105522	TRUE	6.73327e-21	0.00496049	107.422
rs635634	9	136155000	T	C	met-c-885	Phospholipids in large LDL	0.078644	0.012373	3.69999e-10	Chalazion	-0.00146222	0.0304527	0.961704	TRUE	7.53557e-10	0.00196751	42.4735
rs6756629	2	44065090	A	G	met-c-885	Phospholipids in large LDL	-0.133698	0.018212	4.56983e-13	Chalazion	-0.0510665	0.0445669	0.251861	TRUE	7.68917e-12	0.00257805	55.6954
rs73066442	7	21592973	G	A	met-c-885	Phospholipids in large LDL	0.075227	0.011459	9.66941e-11	Chalazion	-0.0170456	0.0285359	0.55028	TRUE	4.83982e-10	0.00209807	45.2959
rs7412	19	45412079	T	C	met-c-885	Phospholipids in large LDL	-0.551553	0.025105	3.97192e-104	Chalazion	0.0693244	0.0546729	0.204803	TRUE	2.91203e-98	0.0322241	607.871
rs79225634	5	74619639	T	C	met-c-885	Phospholipids in large LDL	0.083487	0.010474	3.88956e-15	Chalazion	-0.0168683	0.0255007	0.508302	TRUE	3.69108e-14	0.0031147	67.3096
rs79915079	19	11229066	A	G	met-c-885	Phospholipids in large LDL	-0.217622	0.032862	6.62979e-11	Chalazion	0.0295363	0.0720038	0.681656	TRUE	2.53114e-10	0.0022469	48.5118
rs934197	2	21267461	A	G	met-c-885	Phospholipids in large LDL	0.113064	0.01098	3.20996e-24	Chalazion	-0.0374104	0.0271708	0.168556	TRUE	4.82447e-22	0.00523411	113.341
rs116843064	19	8429323	A	G	met-c-887	Cholesterol esters in large VLDL	-0.195947	0.035302	4.17004e-08	Chalazion	-0.12591	0.0754096	0.0949817	TRUE	5.05104e-07	0.00217189	41.2534
rs1260326	2	27730940	C	T	met-c-887	Cholesterol esters in large VLDL	-0.082986	0.010722	2.08018e-14	Chalazion	0.0668187	0.025793	0.00958142	TRUE	3.80218e-12	0.00318554	60.5844
rs1569209	8	19830170	G	T	met-c-887	Cholesterol esters in large VLDL	-0.193723	0.021472	4.93969e-19	Chalazion	-0.0302748	0.0513584	0.555538	TRUE	5.3514e-18	0.00441502	84.0534
rs2980860	8	126485337	G	A	met-c-887	Cholesterol esters in large VLDL	-0.059865	0.010358	1.13e-08	Chalazion	-0.0029077	0.02447	0.905412	TRUE	2.1487e-08	0.00178928	33.9748
rs34482346	7	72915521	C	G	met-c-887	Cholesterol esters in large VLDL	-0.126108	0.016022	7.49031e-15	Chalazion	-0.0600721	0.0369294	0.103806	TRUE	3.07564e-13	0.00336277	63.9429
rs4296389	2	21142994	T	C	met-c-887	Cholesterol esters in large VLDL	-0.081658	0.011066	3.11028e-13	Chalazion	-0.000779437	0.0261311	0.976204	TRUE	7.19172e-13	0.00290238	55.166
rs483082	19	45416178	T	G	met-c-887	Cholesterol esters in large VLDL	0.096496	0.012537	2.88005e-14	Chalazion	0.00181256	0.0288681	0.949936	TRUE	7.5943e-14	0.00329294	62.6206
rs72999033	19	19366632	T	C	met-c-887	Cholesterol esters in large VLDL	-0.148049	0.021539	1.11995e-11	Chalazion	-0.0572645	0.0502768	0.25471	TRUE	1.26011e-10	0.00252371	47.958
rs7527004	1	62972228	A	G	met-c-887	Cholesterol esters in large VLDL	0.078735	0.01121	3.96004e-12	Chalazion	0.00378181	0.0270672	0.888882	TRUE	1.01062e-11	0.00261784	49.7515
rs77697917	17	41840849	T	C	met-c-887	Cholesterol esters in large VLDL	0.213875	0.037272	1.43999e-08	Chalazion	-0.0275943	0.0699965	0.693415	TRUE	3.86815e-08	0.00208281	39.5557
rs964184	11	116648917	C	G	met-c-887	Cholesterol esters in large VLDL	-0.218633	0.014601	1.53003e-49	Chalazion	-0.0113333	0.0347475	0.744303	TRUE	1.64593e-47	0.0116717	223.862
rs1260326	2	27730940	C	T	met-c-894	Lactate	-0.057714	0.009968	7.23003e-09	Chalazion	0.0668187	0.025793	0.00958142	TRUE	6.74332e-07	0.00153687	34.8514
rs762523	22	19180589	G	A	met-c-894	Lactate	0.053168	0.009672	3.96004e-08	Chalazion	0.0137883	0.0260066	0.595985	TRUE	2.30864e-07	0.00126778	31.566
rs10056811	5	74605220	A	G	met-c-895	Total cholesterol in LDL	0.08841	0.01036	4.74024e-17	Chalazion	-0.0192551	0.025528	0.450685	TRUE	5.76375e-16	0.00351305	75.9978
rs10184290	2	21093216	C	T	met-c-895	Total cholesterol in LDL	-0.093146	0.014571	3.23996e-10	Chalazion	-0.010064	0.0345434	0.770788	TRUE	8.73674e-10	0.00200616	43.3277
rs112635299	14	94838142	T	G	met-c-895	Total cholesterol in LDL	0.232048	0.039655	8.66004e-09	Chalazion	0.129016	0.0874442	0.140103	TRUE	9.09771e-08	0.00187117	37.6023
rs11591147	1	55505647	T	G	met-c-895	Total cholesterol in LDL	-0.515236	0.03472	2.84971e-48	Chalazion	0.0336847	0.0651534	0.605151	TRUE	8.1624e-47	0.0158068	256.698
rs142130958	19	11190652	A	G	met-c-895	Total cholesterol in LDL	-0.23071	0.016326	6.16027e-44	Chalazion	-0.00761007	0.0403397	0.850367	TRUE	2.12525e-42	0.0100459	218.747
rs144064722	4	73406173	G	A	met-c-895	Total cholesterol in LDL	0.241631	0.034014	2.81968e-12	Chalazion	-0.0340812	0.0727426	0.639415	TRUE	1.01322e-11	0.00287768	55.5956
rs182695896	4	74813227	C	A	met-c-895	Total cholesterol in LDL	0.311232	0.040811	6.36942e-14	Chalazion	0.1179	0.0777539	0.129437	TRUE	1.52349e-12	0.00365212	70.6198
rs185415345	1	56625395	A	G	met-c-895	Total cholesterol in LDL	-0.168105	0.027267	1.32999e-09	Chalazion	-0.0227736	0.0722058	0.752459	TRUE	3.08623e-09	0.00250878	48.4557
rs190934192	1	55334001	A	G	met-c-895	Total cholesterol in LDL	-0.388516	0.039918	1.03992e-21	Chalazion	-0.04884	0.18141	0.787758	TRUE	5.22688e-21	0.007066	137.116
rs193084249	1	26987646	G	A	met-c-895	Total cholesterol in LDL	0.180124	0.03124	1.42001e-08	Chalazion	-0.0319843	0.0630214	0.611794	TRUE	3.91648e-08	0.00201785	38.9585
rs2207132	20	39142516	A	G	met-c-895	Total cholesterol in LDL	0.139733	0.024519	2.07998e-08	Chalazion	0.0617458	0.0497513	0.214572	TRUE	1.42802e-07	0.00219207	42.3231
rs2965155	19	45188471	C	T	met-c-895	Total cholesterol in LDL	-0.055883	0.010032	4.27996e-08	Chalazion	0.0374601	0.0247603	0.130303	TRUE	4.68354e-07	0.00154335	33.3199
rs3005923	1	56801542	A	G	met-c-895	Total cholesterol in LDL	-0.329132	0.036167	3.53997e-19	Chalazion	0.0186209	0.0772372	0.809488	TRUE	1.40845e-18	0.00580749	112.529
rs553741	1	55520408	C	G	met-c-895	Total cholesterol in LDL	0.06927	0.010542	1.03001e-10	Chalazion	-0.00807667	0.0255499	0.751915	TRUE	3.01944e-10	0.00224678	48.5406
rs62523994	8	145026582	A	G	met-c-895	Total cholesterol in LDL	0.057408	0.010139	2.56998e-08	Chalazion	0.0710125	0.0248706	0.00429992	TRUE	1.55826e-06	0.00156644	33.8128
rs629301	1	109818306	T	G	met-c-895	Total cholesterol in LDL	0.127323	0.011902	6.80926e-26	Chalazion	0.04825	0.0298088	0.105522	TRUE	1.85154e-23	0.00556791	120.7
rs635634	9	136155000	T	C	met-c-895	Total cholesterol in LDL	0.069575	0.012347	2.98999e-08	Chalazion	-0.00146222	0.0304527	0.961704	TRUE	4.89311e-08	0.00153986	33.2413
rs6756629	2	44065090	A	G	met-c-895	Total cholesterol in LDL	-0.142544	0.018173	1.22011e-14	Chalazion	-0.0510665	0.0445669	0.251861	TRUE	2.28324e-13	0.00293007	63.3491
rs73066442	7	21592973	G	A	met-c-895	Total cholesterol in LDL	0.071078	0.011433	9.71002e-10	Chalazion	-0.0170456	0.0285359	0.55028	TRUE	3.9383e-09	0.00187296	40.4437
rs73107473	7	44577622	A	G	met-c-895	Total cholesterol in LDL	0.077046	0.013419	1.63001e-08	Chalazion	0.0419012	0.0308404	0.174258	TRUE	1.5879e-07	0.00176225	38.0453
rs7412	19	45412079	T	C	met-c-895	Total cholesterol in LDL	-0.591882	0.025059	1.74985e-119	Chalazion	0.0693244	0.0546729	0.204803	TRUE	2.52448e-113	0.0371106	703.95
rs934197	2	21267461	A	G	met-c-895	Total cholesterol in LDL	0.119953	0.010962	5.14044e-27	Chalazion	-0.0374104	0.0271708	0.168556	TRUE	9.00792e-25	0.00589148	127.714
rs964184	11	116648917	C	G	met-c-895	Total cholesterol in LDL	-0.087606	0.014015	7.88007e-10	Chalazion	-0.0113333	0.0347475	0.744303	TRUE	2.16193e-09	0.00182842	39.4837
rs1367117	2	21263900	A	G	met-c-899	Cholesterol esters in medium HDL	-0.066226	0.011469	1.09001e-08	Chalazion	-0.0371197	0.0271727	0.171918	TRUE	1.11911e-07	0.00178565	34.4692
rs2126259	8	9185146	C	T	met-c-899	Cholesterol esters in medium HDL	0.088876	0.014847	3.11e-09	Chalazion	-0.0601886	0.0336388	0.0735733	TRUE	6.11953e-08	0.00188061	36.3058
rs247617	16	56990716	A	C	met-c-899	Cholesterol esters in medium HDL	0.160557	0.011396	3.14992e-44	Chalazion	0.0213519	0.0272666	0.433579	TRUE	1.34062e-41	0.010589	206.19
rs429358	19	45411941	C	T	met-c-899	Cholesterol esters in medium HDL	-0.080698	0.013834	7.73001e-09	Chalazion	-0.0222116	0.0318066	0.484969	TRUE	3.45711e-08	0.0018207	35.1397
rs6073966	20	44570192	T	C	met-c-899	Cholesterol esters in medium HDL	0.086871	0.014607	3.92998e-09	Chalazion	-0.0152539	0.036286	0.674208	TRUE	1.26324e-08	0.00186028	35.9088
rs75835816	8	19885513	C	G	met-c-899	Cholesterol esters in medium HDL	-0.233431	0.038111	1.32999e-09	Chalazion	0.038059	0.0843958	0.652019	TRUE	4.71704e-09	0.0020732	40.0314
rs964184	11	116648917	C	G	met-c-899	Cholesterol esters in medium HDL	0.084235	0.01456	1.02e-08	Chalazion	-0.0113333	0.0347475	0.744303	TRUE	2.77417e-08	0.00173226	33.4369
rs247617	16	56990716	A	C	met-c-902	Concentration of medium HDL particles	0.120476	0.01143	1.49005e-25	Chalazion	0.0213519	0.0272666	0.433579	TRUE	7.4385e-24	0.00596205	115.554
rs6073966	20	44570192	T	C	met-c-902	Concentration of medium HDL particles	0.103909	0.01461	1.80011e-12	Chalazion	-0.0152539	0.036286	0.674208	TRUE	8.87352e-12	0.00266155	51.417
rs9987289	8	9183358	G	A	met-c-902	Concentration of medium HDL particles	0.09116	0.0155	5.57006e-09	Chalazion	-0.071706	0.0348485	0.0396242	TRUE	1.5053e-07	0.00181842	35.0975
rs10184290	2	21093216	C	T	met-c-904	Total cholesterol in medium LDL	-0.08929	0.014577	1.69001e-09	Chalazion	-0.010064	0.0345434	0.770788	TRUE	4.3078e-09	0.0018435	39.8082
rs112635299	14	94838142	T	G	met-c-904	Total cholesterol in medium LDL	0.23739	0.039692	4.02995e-09	Chalazion	0.129016	0.0874442	0.140103	TRUE	4.51731e-08	0.00195832	39.357
rs11591147	1	55505647	T	G	met-c-904	Total cholesterol in medium LDL	-0.509737	0.034729	2.83009e-47	Chalazion	0.0336847	0.0651534	0.605151	TRUE	7.83549e-46	0.0154712	251.162
rs12916	5	74656539	C	T	met-c-904	Total cholesterol in medium LDL	0.083511	0.00998	1.85994e-16	Chalazion	0.00382144	0.0245355	0.876229	TRUE	6.58293e-16	0.00340683	73.6819
rs142130958	19	11190652	A	G	met-c-904	Total cholesterol in medium LDL	-0.221004	0.016344	2.18978e-40	Chalazion	-0.00761007	0.0403397	0.850367	TRUE	5.75959e-39	0.00921841	200.561
rs144064722	4	73406173	G	A	met-c-904	Total cholesterol in medium LDL	0.248859	0.03462	1.53993e-12	Chalazion	-0.0340812	0.0727426	0.639415	TRUE	5.37926e-12	0.00305759	56.9137
rs182695896	4	74813227	C	A	met-c-904	Total cholesterol in medium LDL	0.324551	0.041708	1.94984e-14	Chalazion	0.1179	0.0777539	0.129437	TRUE	4.60291e-13	0.00394445	73.4949
rs185415345	1	56625395	A	G	met-c-904	Total cholesterol in medium LDL	-0.167603	0.027265	1.47999e-09	Chalazion	-0.0227736	0.0722058	0.752459	TRUE	3.43189e-09	0.00249382	48.166
rs190934192	1	55334001	A	G	met-c-904	Total cholesterol in medium LDL	-0.385199	0.039913	2.22998e-21	Chalazion	-0.04884	0.18141	0.787758	TRUE	1.10979e-20	0.00694586	134.769
rs193084249	1	26987646	G	A	met-c-904	Total cholesterol in medium LDL	0.181752	0.031237	1.03999e-08	Chalazion	-0.0319843	0.0630214	0.611794	TRUE	2.92609e-08	0.00205449	39.6673
rs2207132	20	39142516	A	G	met-c-904	Total cholesterol in medium LDL	0.13721	0.024516	3.69003e-08	Chalazion	0.0617458	0.0497513	0.214572	TRUE	2.44074e-07	0.00211363	40.8053
rs2965146	19	45190985	C	T	met-c-904	Total cholesterol in medium LDL	-0.055695	0.009995	4.21998e-08	Chalazion	0.0314745	0.0250345	0.208666	TRUE	3.35431e-07	0.00150145	32.411
rs2980875	8	126481747	G	A	met-c-904	Total cholesterol in medium LDL	-0.057881	0.009781	5.86003e-09	Chalazion	-0.00204327	0.0244612	0.933429	TRUE	1.06091e-08	0.0016735	36.1361
rs3005923	1	56801542	A	G	met-c-904	Total cholesterol in medium LDL	-0.319973	0.036167	3.23966e-18	Chalazion	0.0186209	0.0772372	0.809488	TRUE	1.22291e-17	0.00548877	106.319
rs3741298	11	116657561	T	C	met-c-904	Total cholesterol in medium LDL	-0.072431	0.011784	1.49001e-09	Chalazion	-0.0318511	0.0290104	0.272239	TRUE	1.21455e-08	0.00181107	39.1047
rs553741	1	55520408	C	G	met-c-904	Total cholesterol in medium LDL	0.069153	0.010548	1.13e-10	Chalazion	-0.00807667	0.0255499	0.751915	TRUE	3.31245e-10	0.00223919	48.3764
rs629301	1	109818306	T	G	met-c-904	Total cholesterol in medium LDL	0.126377	0.011908	1.61994e-25	Chalazion	0.04825	0.0298088	0.105522	TRUE	4.22155e-23	0.00548548	118.903
rs73066442	7	21592973	G	A	met-c-904	Total cholesterol in medium LDL	0.071475	0.011442	8.03008e-10	Chalazion	-0.0170456	0.0285359	0.55028	TRUE	3.30544e-09	0.00189395	40.8977
rs7412	19	45412079	T	C	met-c-904	Total cholesterol in medium LDL	-0.564623	0.025081	9.52796e-109	Chalazion	0.0693244	0.0546729	0.204803	TRUE	4.29592e-103	0.0337711	638.388
rs76866386	2	44075483	C	T	met-c-904	Total cholesterol in medium LDL	-0.142238	0.018183	1.42004e-14	Chalazion	-0.0522286	0.0443765	0.239219	TRUE	2.81069e-13	0.00292542	63.2307
rs934197	2	21267461	A	G	met-c-904	Total cholesterol in medium LDL	0.11307	0.010965	3.50026e-24	Chalazion	-0.0374104	0.0271708	0.168556	TRUE	4.20902e-22	0.00523476	113.403
rs10401845	19	11191536	C	T	met-c-909	Total cholesterol in medium VLDL	-0.088453	0.013113	2.44006e-11	Chalazion	0.00271214	0.0320812	0.932627	TRUE	6.8901e-11	0.00230012	49.6726
rs1042034	2	21225281	T	C	met-c-909	Total cholesterol in medium VLDL	0.108877	0.011169	4.9204e-22	Chalazion	-0.000754225	0.0276089	0.978206	TRUE	3.52076e-21	0.00449999	97.4042
rs115849089	8	19912370	A	G	met-c-909	Total cholesterol in medium VLDL	-0.163505	0.016666	2.66993e-22	Chalazion	0.00544008	0.0393229	0.889969	TRUE	2.54813e-21	0.00512562	111
rs1168041	1	62960250	C	T	met-c-909	Total cholesterol in medium VLDL	0.093668	0.011223	1.42988e-16	Chalazion	0.00974933	0.0277146	0.725007	TRUE	1.14954e-15	0.00352209	76.1445
rs1260326	2	27730940	C	T	met-c-909	Total cholesterol in medium VLDL	-0.094448	0.010203	5.01996e-20	Chalazion	0.0668187	0.025793	0.00958142	TRUE	6.748e-17	0.00411596	89.0613
rs141110858	19	19919422	A	G	met-c-909	Total cholesterol in medium VLDL	-0.141357	0.025352	3.40001e-08	Chalazion	0.019009	0.0574663	0.740807	TRUE	8.7842e-08	0.00203508	39.2899
rs17145738	7	72982874	T	C	met-c-909	Total cholesterol in medium VLDL	-0.109965	0.015025	4.33012e-13	Chalazion	-0.0600571	0.0367633	0.102339	TRUE	2.01713e-11	0.0026529	57.3113
rs183130	16	56991363	T	C	met-c-909	Total cholesterol in medium VLDL	-0.104531	0.011843	2.39001e-18	Chalazion	0.0209524	0.0272722	0.442329	TRUE	3.58531e-17	0.00454053	83.2974
rs2954021	8	126482077	G	A	met-c-909	Total cholesterol in medium VLDL	-0.069263	0.009809	2.75994e-12	Chalazion	0.00716012	0.024474	0.769859	TRUE	1.21148e-11	0.00237805	51.362
rs3826688	19	45418961	C	T	met-c-909	Total cholesterol in medium VLDL	0.092171	0.011112	2.19989e-16	Chalazion	-0.00110843	0.0271085	0.967384	TRUE	9.3547e-16	0.00371652	80.3636
rs3846661	5	74639178	G	A	met-c-909	Total cholesterol in medium VLDL	0.065549	0.010007	8.94953e-11	Chalazion	0.000910023	0.024542	0.970421	TRUE	2.21936e-10	0.00209983	45.3359
rs72660594	1	55636240	C	T	met-c-909	Total cholesterol in medium VLDL	-0.175088	0.028825	1.83e-09	Chalazion	0.000613033	0.059543	0.991785	TRUE	3.45553e-09	0.002083	40.2148
rs72836561	17	41926126	T	C	met-c-909	Total cholesterol in medium VLDL	0.207536	0.035842	9.94008e-09	Chalazion	-0.0358211	0.0694235	0.605868	TRUE	3.45905e-08	0.0020944	40.4396
rs72999033	19	19366632	T	C	met-c-909	Total cholesterol in medium VLDL	-0.176128	0.021006	1.03992e-16	Chalazion	-0.0572645	0.0502768	0.25471	TRUE	3.93397e-15	0.00345923	74.7914
rs964184	11	116648917	C	G	met-c-909	Total cholesterol in medium VLDL	-0.234013	0.01397	8.66962e-62	Chalazion	-0.0113333	0.0347475	0.744303	TRUE	1.30668e-58	0.0130473	284.848
rs115849089	8	19912370	A	G	met-c-913	Concentration of medium VLDL particles	-0.165353	0.01716	2.03986e-21	Chalazion	0.00544008	0.0393229	0.889969	TRUE	9.59562e-21	0.00498276	96.4836
rs1168041	1	62960250	C	T	met-c-913	Concentration of medium VLDL particles	0.08022	0.011732	1.54989e-11	Chalazion	0.00974933	0.0277146	0.725007	TRUE	4.94507e-11	0.00255417	49.3322
rs116843064	19	8429323	A	G	met-c-913	Concentration of medium VLDL particles	-0.204316	0.035031	8.83995e-09	Chalazion	-0.12591	0.0754096	0.0949817	TRUE	1.20165e-07	0.00236625	45.6963
rs12365864	11	116489036	G	A	met-c-913	Concentration of medium VLDL particles	0.080099	0.014145	2.35001e-08	Chalazion	-0.00537056	0.0335238	0.872723	TRUE	4.40342e-08	0.00174556	33.6888
rs1260326	2	27730940	C	T	met-c-913	Concentration of medium VLDL particles	-0.096112	0.010626	4.66982e-19	Chalazion	0.0668187	0.025793	0.00958142	TRUE	2.31044e-16	0.00427421	82.722
rs34346326	7	73016181	C	T	met-c-913	Concentration of medium VLDL particles	-0.112576	0.013642	4.01976e-16	Chalazion	-0.0169002	0.0321184	0.59876	TRUE	2.62748e-15	0.00358281	69.271
rs439401	19	45414451	C	T	met-c-913	Concentration of medium VLDL particles	0.082477	0.011273	5.39014e-13	Chalazion	0.00310094	0.0270349	0.908682	TRUE	1.32095e-12	0.00290199	56.087
rs56255430	19	19477877	C	A	met-c-913	Concentration of medium VLDL particles	-0.150404	0.020847	1.11995e-12	Chalazion	-0.0520405	0.0494994	0.293104	TRUE	1.21176e-11	0.00272631	52.6714
rs6065904	20	44534651	A	G	met-c-913	Concentration of medium VLDL particles	0.069419	0.012241	2.24001e-08	Chalazion	-0.00854948	0.0294251	0.771395	TRUE	4.979e-08	0.00172356	33.2704
rs673548	2	21237544	A	G	met-c-913	Concentration of medium VLDL particles	-0.086992	0.011613	1.50003e-13	Chalazion	-0.000215265	0.0276313	0.993784	TRUE	3.18628e-13	0.00293226	56.6738
rs6982636	8	126479315	A	G	met-c-913	Concentration of medium VLDL particles	-0.062496	0.010299	2.18002e-09	Chalazion	-0.000646738	0.0244762	0.97892	TRUE	3.66165e-09	0.00195104	37.6662
rs72836561	17	41926126	T	C	met-c-913	Concentration of medium VLDL particles	0.206125	0.035851	1.43001e-08	Chalazion	-0.0358211	0.0694235	0.605868	TRUE	4.33173e-08	0.00206602	39.8905
rs964184	11	116648917	C	G	met-c-913	Concentration of medium VLDL particles	-0.235056	0.014505	1.61994e-57	Chalazion	-0.0113333	0.0347475	0.744303	TRUE	2.67763e-55	0.0134887	263.468
rs10401845	19	11191536	C	T	met-c-914	Phospholipids in medium VLDL	-0.075021	0.01321	1.88001e-08	Chalazion	0.00271214	0.0320812	0.932627	TRUE	3.98247e-08	0.00165622	35.2281
rs1042034	2	21225281	T	C	met-c-914	Phospholipids in medium VLDL	0.09686	0.011258	1.63005e-17	Chalazion	-0.000754225	0.0276089	0.978206	TRUE	7.36401e-17	0.00356098	75.8947
rs115849089	8	19912370	A	G	met-c-914	Phospholipids in medium VLDL	-0.167502	0.016797	5.42001e-23	Chalazion	0.00544008	0.0393229	0.889969	TRUE	5.4047e-22	0.00538122	114.888
rs1260326	2	27730940	C	T	met-c-914	Phospholipids in medium VLDL	-0.09786	0.010285	4.48023e-21	Chalazion	0.0668187	0.025793	0.00958142	TRUE	7.35642e-18	0.00441733	94.2314
rs12916	5	74656539	C	T	met-c-914	Phospholipids in medium VLDL	0.056629	0.010083	2.68999e-08	Chalazion	0.00382144	0.0245355	0.876229	TRUE	6.17695e-08	0.00156621	33.3122
rs13234157	7	72971728	A	C	met-c-914	Phospholipids in medium VLDL	-0.123009	0.015299	1.71989e-15	Chalazion	-0.0590824	0.0368262	0.108635	TRUE	1.19825e-13	0.0033058	70.4215
rs2980875	8	126481747	G	A	met-c-914	Phospholipids in medium VLDL	-0.066595	0.009875	2.44006e-11	Chalazion	-0.00204327	0.0244612	0.933429	TRUE	6.82259e-11	0.00221536	47.1542
rs3826688	19	45418961	C	T	met-c-914	Phospholipids in medium VLDL	0.092329	0.0112	3.29989e-16	Chalazion	-0.00110843	0.0271085	0.967384	TRUE	1.36121e-15	0.00373051	79.5064
rs4350231	1	62922660	A	G	met-c-914	Phospholipids in medium VLDL	-0.084291	0.010758	8.70964e-15	Chalazion	-0.00233287	0.0270718	0.931329	TRUE	3.39884e-14	0.0029917	63.7074
rs6065904	20	44534651	A	G	met-c-914	Phospholipids in medium VLDL	0.067255	0.011796	1.66001e-08	Chalazion	-0.00854948	0.0294251	0.771395	TRUE	4.65675e-08	0.00159622	33.9531
rs72836561	17	41926126	T	C	met-c-914	Phospholipids in medium VLDL	0.202129	0.036062	2.86999e-08	Chalazion	-0.0358211	0.0694235	0.605868	TRUE	9.32097e-08	0.0019936	37.8642
rs72999033	19	19366632	T	C	met-c-914	Phospholipids in medium VLDL	-0.16299	0.021163	2.45019e-14	Chalazion	-0.0572645	0.0502768	0.25471	TRUE	6.01266e-13	0.00296719	63.1957
rs9472125	6	43756169	T	C	met-c-914	Phospholipids in medium VLDL	-0.091925	0.016282	2.27997e-08	Chalazion	-0.0231482	0.0320462	0.470088	TRUE	9.69818e-08	0.00234051	44.4613
rs964184	11	116648917	C	G	met-c-914	Phospholipids in medium VLDL	-0.236196	0.014075	5.00956e-62	Chalazion	-0.0113333	0.0347475	0.744303	TRUE	7.29775e-59	0.0132889	286.004
rs1077835	15	58723426	G	A	met-c-918	Phosphatidylcholine and other cholines	0.18377	0.01437	5.91017e-37	Chalazion	-0.021904	0.0279502	0.433228	TRUE	3.81235e-35	0.0126887	173.91
rs11591147	1	55505647	T	G	met-c-918	Phosphatidylcholine and other cholines	-0.260498	0.039856	8.61986e-11	Chalazion	0.0336847	0.0651534	0.605151	TRUE	2.81118e-10	0.0038231	51.9519
rs143020224	19	11187324	G	C	met-c-918	Phosphatidylcholine and other cholines	-0.120491	0.019465	7.93999e-10	Chalazion	-0.00827632	0.0403195	0.837362	TRUE	1.63562e-09	0.00308531	41.8889
rs1532085	15	58683366	G	A	met-c-918	Phosphatidylcholine and other cholines	-0.137992	0.01244	3.22998e-28	Chalazion	0.00905485	0.0247865	0.714878	TRUE	3.61647e-27	0.00925577	126.494
rs3741298	11	116657561	T	C	met-c-918	Phosphatidylcholine and other cholines	-0.097379	0.014465	2.33024e-11	Chalazion	-0.0318511	0.0290104	0.272239	TRUE	1.67543e-10	0.00336329	45.6859
rs182695896	4	74813227	C	A	met-c-919	Phenylalanine	0.245321	0.040112	1.09001e-09	Chalazion	0.1179	0.0777539	0.129437	TRUE	2.57203e-08	0.00213523	45.9307
rs2731672	5	176842474	C	T	met-c-919	Phenylalanine	0.094918	0.011618	3.85035e-16	Chalazion	0.0325756	0.0280694	0.245831	TRUE	1.82511e-14	0.00346651	71.081
rs4253238	4	187148387	T	C	met-c-919	Phenylalanine	0.067292	0.010053	2.52988e-11	Chalazion	-0.0290422	0.0247139	0.23994	TRUE	4.7769e-10	0.00223664	45.8037
rs10468017	15	58678512	T	C	met-c-922	Concentration of small HDL particles	-0.105282	0.011171	8.12082e-21	Chalazion	-8.06052e-05	0.0259776	0.997524	TRUE	4.90349e-20	0.00477203	92.3837
rs1260326	2	27730940	C	T	met-c-922	Concentration of small HDL particles	-0.08658	0.01061	5.41003e-16	Chalazion	0.0668187	0.025793	0.00958142	TRUE	2.05455e-13	0.00346846	67.0733
rs6073958	20	44551855	C	T	met-c-922	Concentration of small HDL particles	0.202344	0.012829	2.61999e-55	Chalazion	-0.0178644	0.0321648	0.578621	TRUE	3.94908e-52	0.0128971	251.735
rs633695	15	58725839	G	A	met-c-922	Concentration of small HDL particles	-0.083851	0.011354	2.25009e-13	Chalazion	-0.0135533	0.0266121	0.61055	TRUE	1.56473e-12	0.0029134	56.3053
rs73424577	15	58869185	G	A	met-c-922	Concentration of small HDL particles	-0.164518	0.029234	2.30001e-08	Chalazion	0.00336516	0.0651801	0.958825	TRUE	4.34874e-08	0.00187891	33.4567
rs115849089	8	19912370	A	G	met-c-927	Total cholesterol in small VLDL	-0.124614	0.01668	1.54989e-13	Chalazion	0.00544008	0.0393229	0.889969	TRUE	5.46893e-13	0.00297761	64.3621
rs11591147	1	55505647	T	G	met-c-927	Total cholesterol in small VLDL	-0.33771	0.034863	1.03992e-21	Chalazion	0.0336847	0.0651534	0.605151	TRUE	8.44766e-21	0.00679078	109.279
rs142130958	19	11190652	A	G	met-c-927	Total cholesterol in small VLDL	-0.172682	0.016403	2.38013e-25	Chalazion	-0.00761007	0.0403397	0.850367	TRUE	2.94822e-24	0.0056278	121.988
rs144064722	4	73406173	G	A	met-c-927	Total cholesterol in small VLDL	0.201214	0.03405	5.25001e-09	Chalazion	-0.0340812	0.0727426	0.639415	TRUE	1.66954e-08	0.00199551	38.5183
rs182695896	4	74813227	C	A	met-c-927	Total cholesterol in small VLDL	0.268259	0.040848	8.62979e-11	Chalazion	0.1179	0.0777539	0.129437	TRUE	1.5135e-09	0.00271322	52.4152
rs1848922	2	21471603	C	T	met-c-927	Total cholesterol in small VLDL	0.091968	0.012095	5.75043e-14	Chalazion	-0.0490928	0.0296106	0.0973285	TRUE	3.05872e-12	0.0028758	62.1581
rs190934192	1	55334001	A	G	met-c-927	Total cholesterol in small VLDL	-0.250017	0.040024	6.72001e-10	Chalazion	-0.04884	0.18141	0.787758	TRUE	1.77916e-09	0.00292614	56.5463
rs2980875	8	126481747	G	A	met-c-927	Total cholesterol in small VLDL	-0.066648	0.009799	1.81009e-11	Chalazion	-0.00204327	0.0244612	0.933429	TRUE	4.78296e-11	0.00221885	47.9337
rs3005923	1	56801542	A	G	met-c-927	Total cholesterol in small VLDL	-0.221776	0.036237	1.47001e-09	Chalazion	0.0186209	0.0772372	0.809488	TRUE	3.62996e-09	0.0026368	50.9297
rs3764261	16	56993324	A	C	met-c-927	Total cholesterol in small VLDL	-0.102518	0.010739	3.97009e-21	Chalazion	0.0207097	0.0272607	0.447438	TRUE	1.15104e-19	0.00440608	95.3888
rs429358	19	45411941	C	T	met-c-927	Total cholesterol in small VLDL	0.138085	0.013393	2.22998e-24	Chalazion	-0.0222116	0.0318066	0.484969	TRUE	8.51782e-23	0.00538066	116.575
rs646776	1	109818530	T	C	met-c-927	Total cholesterol in small VLDL	0.070499	0.011954	5.62005e-09	Chalazion	0.047132	0.0298167	0.113942	TRUE	9.315e-08	0.00170537	36.8221
rs6544366	2	21204025	T	G	met-c-927	Total cholesterol in small VLDL	-0.105646	0.010987	2.05022e-21	Chalazion	0.00402388	0.0272921	0.882787	TRUE	1.5642e-20	0.00437779	94.7649
rs72999033	19	19366632	T	C	met-c-927	Total cholesterol in small VLDL	-0.147038	0.021018	4.75007e-12	Chalazion	-0.0572645	0.0502768	0.25471	TRUE	7.46257e-11	0.00241076	52.0824
rs79225634	5	74619639	T	C	met-c-927	Total cholesterol in small VLDL	0.078118	0.010472	1.69005e-13	Chalazion	-0.0168683	0.0255007	0.508302	TRUE	1.4839e-12	0.00272679	58.9231
rs964184	11	116648917	C	G	met-c-927	Total cholesterol in small VLDL	-0.188319	0.013994	2.29985e-40	Chalazion	-0.0113333	0.0347475	0.744303	TRUE	2.01931e-38	0.00844903	183.654
rs1042034	2	21225281	T	C	met-c-929	Total lipids in small VLDL	0.111574	0.011596	2.51015e-21	Chalazion	-0.000754225	0.0276089	0.978206	TRUE	8.59845e-21	0.00481742	93.2811
rs115849089	8	19912370	A	G	met-c-929	Total lipids in small VLDL	-0.165005	0.017145	2.45019e-21	Chalazion	0.00544008	0.0393229	0.889969	TRUE	1.06983e-20	0.00496181	96.0759
rs1168041	1	62960250	C	T	met-c-929	Total lipids in small VLDL	0.081915	0.011721	5.72005e-12	Chalazion	0.00974933	0.0277146	0.725007	TRUE	1.82461e-11	0.00266325	51.4446
rs1260326	2	27730940	C	T	met-c-929	Total lipids in small VLDL	-0.092885	0.010617	6.64049e-18	Chalazion	0.0668187	0.025793	0.00958142	TRUE	2.4339e-15	0.00399202	77.2385
rs13234157	7	72971728	A	C	met-c-929	Total lipids in small VLDL	-0.104583	0.015827	7.46965e-11	Chalazion	-0.0590824	0.0368262	0.108635	TRUE	1.34199e-09	0.0023568	45.511
rs142130958	19	11190652	A	G	met-c-929	Total lipids in small VLDL	-0.139769	0.017268	1.51985e-15	Chalazion	-0.00761007	0.0403397	0.850367	TRUE	4.83674e-15	0.00357465	69.1306
rs247617	16	56990716	A	C	met-c-929	Total lipids in small VLDL	-0.115584	0.011437	2.30994e-23	Chalazion	0.0213519	0.0272666	0.433579	TRUE	4.94879e-22	0.0054877	106.309
rs2878419	5	74640490	T	C	met-c-929	Total lipids in small VLDL	0.070226	0.010431	3.2802e-11	Chalazion	0.00944962	0.0246201	0.701115	TRUE	1.02745e-10	0.00240282	46.4091
rs2980860	8	126485337	G	A	met-c-929	Total lipids in small VLDL	-0.075876	0.010278	3.48017e-13	Chalazion	-0.0029077	0.02447	0.905412	TRUE	8.34385e-13	0.00287432	55.5392
rs429358	19	45411941	C	T	met-c-929	Total lipids in small VLDL	0.126422	0.01383	2.11009e-19	Chalazion	-0.0222116	0.0318066	0.484969	TRUE	2.50984e-18	0.00446846	86.4712
rs72660594	1	55636240	C	T	met-c-929	Total lipids in small VLDL	-0.205359	0.028807	2.14981e-12	Chalazion	0.000613033	0.059543	0.991785	TRUE	4.09829e-12	0.00286552	55.3658
rs72836561	17	41926126	T	C	met-c-929	Total lipids in small VLDL	0.203708	0.035841	2.13998e-08	Chalazion	-0.0358211	0.0694235	0.605868	TRUE	6.20685e-08	0.00201785	38.9586
rs72999033	19	19366632	T	C	met-c-929	Total lipids in small VLDL	-0.163376	0.02139	5.22998e-14	Chalazion	-0.0572645	0.0502768	0.25471	TRUE	7.49066e-13	0.00306637	59.2646
rs964184	11	116648917	C	G	met-c-929	Total lipids in small VLDL	-0.228351	0.014488	1.99986e-54	Chalazion	-0.0113333	0.0347475	0.744303	TRUE	2.08459e-52	0.0127302	248.461
rs1042034	2	21225281	T	C	met-c-930	Concentration of small VLDL particles	0.110488	0.011597	5.97998e-21	Chalazion	-0.000754225	0.0276089	0.978206	TRUE	2.03891e-20	0.0047241	91.4655
rs115849089	8	19912370	A	G	met-c-930	Concentration of small VLDL particles	-0.171856	0.01714	4.97966e-23	Chalazion	0.00544008	0.0393229	0.889969	TRUE	2.48458e-22	0.00538239	104.264
rs1168041	1	62960250	C	T	met-c-930	Concentration of small VLDL particles	0.083428	0.011719	2.27982e-12	Chalazion	0.00974933	0.0277146	0.725007	TRUE	7.59009e-12	0.00276254	53.3678
rs1260326	2	27730940	C	T	met-c-930	Concentration of small VLDL particles	-0.094994	0.010618	1.17004e-18	Chalazion	0.0668187	0.025793	0.00958142	TRUE	5.09932e-16	0.00417535	80.8006
rs142130958	19	11190652	A	G	met-c-930	Concentration of small VLDL particles	-0.12641	0.017273	5.49035e-13	Chalazion	-0.00761007	0.0403397	0.850367	TRUE	1.47159e-12	0.00292398	56.5104
rs247617	16	56990716	A	C	met-c-930	Concentration of small VLDL particles	-0.115662	0.011437	2.11009e-23	Chalazion	0.0213519	0.0272666	0.433579	TRUE	4.63929e-22	0.00549511	106.454
rs2878419	5	74640490	T	C	met-c-930	Concentration of small VLDL particles	0.066323	0.010431	3.70997e-10	Chalazion	0.00944962	0.0246201	0.701115	TRUE	1.06706e-09	0.00214316	41.3831
rs2980860	8	126485337	G	A	met-c-930	Concentration of small VLDL particles	-0.0762	0.010276	2.72019e-13	Chalazion	-0.0029077	0.02447	0.905412	TRUE	6.60227e-13	0.00289892	56.0159
rs34346326	7	73016181	C	T	met-c-930	Concentration of small VLDL particles	-0.096626	0.013634	2.86022e-12	Chalazion	-0.0169002	0.0321184	0.59876	TRUE	1.24297e-11	0.00263949	50.9843
rs429358	19	45411941	C	T	met-c-930	Concentration of small VLDL particles	0.117885	0.013833	4.49987e-17	Chalazion	-0.0222116	0.0318066	0.484969	TRUE	4.28563e-16	0.00388534	75.1431
[truncated: 1,040 more rows]

## Sheet: ST5
Table S5. MR results of 249 circulating metabolites on chalazion.
[truncated: 997 more rows]

## Sheet: ST6
Table S6. MR results of 123 circulating metabolites on chalazion.
[truncated: 461 more rows]

[truncated: 6 more sheets: ST7, ST8, ST9, ST10, ST11, ST12]
